# Supplementary material for: A combination of genome‐wide and transcriptome‐wide association studies reveals genetic elements leading to male sterility during high temperature stress in cotton
Source: New Phytol. 2021 May 2;231(1):165–81. doi: 10.1111/nph.17325 (PMC8252431; doi:10.1111/nph.17325)
Supplement: Supplementary file 2 — Table S1 Meteorological data for Alear, Turpan and Wuhan. Table S2 Primers used in this study. Table S3 Summary of accession IDs and phenotypes of pollen viability. Table S4 Summary of RNA sequencing reads data used in this study. Table S5 Summary of SNP validation. Table S6 Summary of intron retained genes. Table S7 Summary of long noncoding RNA data. Table S8 Gene interaction information in the ‘black’ module. Table S9 Annotation information for 75 candidate protein coding genes. Table S10 Summary of eQTLs in the genome. Table S11 Detailed information of eQTL hotspots. Table S12 Transcripts associated with pollen viability identified by transcriptome‐wide association study. Table S13 Full‐length coding sequence for GhHRK1. Table S14 Annotation of significantly associated SNPs in GhHRK1. Table S15 Annotation of motifs in the promoter of GhHRK1. Please note: Wiley Blackwell are not responsible for the content or functionality of any Supporting Information supplied by the authors. Any queries (other than missing material) should be directed to the New Phytologist Central Office. [file NPH-231-165-s001.xlsx]

## Sheet: Title page
Article title: Combined transcriptome GWAS and TWAS reveal genetic elements leading to male sterility during high temperature stress in cotton
Authors: Yizan Ma, Ling Min, Junduo Wang, Yaoyao Li, Yuanlong Wu, Qin Hu, Yuanhao Ding, Maojun Wang, Yajun Liang, Zhaolong Gong, Sai Xie, Xiaojun Su, Chaozhi Wang, Yunlong Zhao, Qidi Fang, Yanlong Li, Huabin Chi, Miao Chen, Aamir Hamid Khan, Keith Lindsey, Longfu Zhu, Xueyuan Li, Xianlong Zhang
Article acceptance date: 23 February 2021

## Sheet: Table1
Table S1. Meteorological data in Alear, Turpan and Wuhan
note:The information in red font showed the first 7 days of high temperature
	2015 in alear		2016 in wuhan		2016 in turpan		2017 in wuhan
date	lowest	highest	lowest	highest	lowest	highest	lowest	highest
6-1	13°C	26°C	19°C	25°C	21°C	35°C	21 °C	31 °C
6-2	10°C	29°C	18°C	21°C	21°C	37°C	23 °C	32 °C
6-3	12°C	29°C	16°C	22°C	25°C	40°C	24 °C	33 °C
6-4	13°C	31°C	19°C	28°C	26°C	42°C	20 °C	29 °C
6-5	14°C	33°C	21°C	31°C	28°C	42°C	16 °C	24 °C
6-6	15°C	34°C	22°C	32°C	29°C	39°C	18 °C	26 °C
6-7	16°C	34°C	22°C	29°C	29°C	41°C	20 °C	29 °C
6-8	16°C	34°C	21°C	29°C	30°C	43°C	23 °C	31 °C
6-9	17°C	33°C	22°C	29°C	30°C	44°C	23 °C	28 °C
6-10	16°C	24°C	22°C	30°C	29°C	43°C	22 °C	28 °C
6-11	14°C	28°C	21°C	29°C	30°C	44°C	22 °C	28 °C
6-12	14°C	29°C	21°C	27°C	31°C	44°C	22 °C	26 °C
6-13	15°C	31°C	23°C	32°C	31°C	44°C	21 °C	25 °C
6-14	15°C	31°C	24°C	33°C	31°C	44°C	21 °C	27 °C
6-15	14°C	32°C	20°C	30°C	31°C	43°C	18 °C	25 °C
6-16	13°C	28°C	19°C	30°C	31°C	44°C	19 °C	29 °C
6-17	11°C	28°C	23°C	33°C	31°C	43°C	21 °C	31 °C
6-18	11°C	29°C	24°C	31°C	30°C	39°C	22 °C	30 °C
6-19	14°C	30°C	24°C	28°C	24°C	37°C	22 °C	31 °C
6-20	17°C	31°C	25°C	31°C	25°C	38°C	13 °C	15 °C
6-21	17°C	32°C	25°C	31°C	27°C	38°C	23 °C	32 °C
6-22	15°C	30°C	26°C	33°C	26°C	38°C	13 °C	17 °C
6-23	15°C	30°C	27°C	35°C	27°C	40°C	24 °C	32 °C
6-24	15°C	32°C	21°C	30°C	27°C	37°C	23 °C	30 °C
6-25	18°C	29°C	19°C	22°C	25°C	37°C	23 °C	29 °C
6-26	17°C	27°C	21°C	25°C	26°C	39°C	21 °C	29 °C
6-27	13°C	26°C	19°C	23°C	28°C	41°C	22 °C	31 °C
6-28	15°C	28°C	19°C	22°C	27°C	43°C	22 °C	23 °C
6-29	14°C	30°C	32 °C	23°C	Not Available	Not Available	24 °C	31 °C
6-30	16°C	33°C	32 °C	23°C	Not Available	Not Available	22 °C	27 °C
7-1	16°C	31°C	22°C	25°C	27°C	43°C	22 °C	26 °C
7-2	15°C	33°C	21°C	26°C	24°C	36°C	24 °C	31 °C
7-3	17°C	32°C	22°C	27°C	25°C	39°C	24 °C	33 °C
7-4	17°C	34°C	22°C	26°C	26°C	42°C	25 °C	33 °C
7-5	17°C	36°C	24°C	28°C	24°C	42°C	27 °C	33 °C
7-6	16°C	36°C	24°C	29°C	24°C	37°C	27 °C	34 °C
7-7	16°C	32°C	24°C	32°C	25°C	39°C	27 °C	32 °C
7-8	17°C	33°C	25°C	33°C	23°C	40°C	25 °C	30 °C
7-9	18°C	32°C	26°C	34°C	26°C	42°C	24 °C	29 °C
7-10	20°C	31°C	25°C	35°C	29°C	42°C	24 °C	31 °C
7-11	16°C	32°C	26°C	34°C	22°C	35°C	26 °C	31 °C
7-12	16°C	34°C	26°C	34°C	22°C	39°C	27 °C	34 °C
7-13	18°C	35°C	26°C	31°C	24°C	40°C	28 °C	35 °C
7-14	20°C	38°C	24°C	31°C	25°C	42°C	28 °C	35 °C
7-15	18°C	37°C	21°C	28°C	26°C	44°C	28 °C	35 °C
7-16	16°C	38°C	24°C	33°C	28°C	45°C	27 °C	36 °C
7-17	20°C	38°C	25°C	33°C	28°C	46°C	28 °C	36 °C
7-18	20°C	39°C	26°C	32°C	29°C	46°C	28 °C	35 °C
7-19	18°C	39°C	26°C	32°C	29°C	46°C	28 °C	35 °C
7-20	21°C	37°C	26°C	29°C	27°C	46°C	28 °C	35 °C
7-21	19°C	38°C	27°C	34°C	28°C	46°C	29 °C	37 °C
7-22	20°C	39°C	27°C	35°C	30°C	46°C	27 °C	37 °C
7-23	19°C	37°C	27°C	36°C	26°C	46°C	27 °C	37 °C
7-24	19°C	37°C	28°C	37°C	29°C	46°C	28 °C	37 °C
7-25	20°C	38°C	29°C	38°C	31°C	47°C	28 °C	38 °C
7-26	23°C	37°C	29°C	38°C	28°C	44°C	28 °C	37 °C
7-27	21°C	32°C	28°C	38°C	29°C	44°C	28 °C	37 °C
7-28	21°C	31°C	28°C	38°C	29°C	44°C	28 °C	36 °C
7-29	21°C	32°C	28°C	38°C	28°C	41°C	28 °C	35 °C
7-30	21°C	28°C	26°C	37°C	29°C	41°C	28 °C	34 °C
7-31	20°C	28°C	28°C	37°C	29°C	40°C	27 °C	34 °C
8-1	20°C	31°C	27°C	38°C	27°C	41°C	26 °C	31 °C
8-2	21°C	31°C	27°C	35°C	26°C	40°C	25 °C	30 °C
8-3	21°C	33°C	26°C	33°C	25°C	42°C	27 °C	34 °C
8-4	21°C	31°C	25°C	31°C	26°C	43°C	26 °C	35 °C
8-5	20°C	32°C	26°C	32°C	27°C	40°C	28 °C	36 °C
8-6	19°C	31°C	25°C	30°C	27°C	42°C	28 °C	36 °C
8-7	17°C	33°C	26°C	32°C	26°C	44°C	28 °C	36 °C
8-8	17°C	29°C	26°C	32°C	29°C	44°C	24 °C	32 °C
8-9	16°C	28°C	26°C	32°C	28°C	39°C	23 °C	31 °C
8-10	17°C	27°C	26°C	34°C	26°C	38°C	26 °C	34 °C
8-11	15°C	26°C	27°C	36°C	23°C	36°C	25 °C	33 °C
8-12	13°C	29°C	28°C	36°C	22°C	35°C	24 °C	28 °C
8-13	13°C	29°C	28°C	37°C	21°C	39°C	24 °C	29 °C
8-14	14°C	33°C	27°C	37°C	25°C	39°C	24 °C	31 °C
8-15	12°C	28°C	27°C	37°C	18°C	24°C	25 °C	32 °C
8-16	10°C	28°C	28°C	38°C	18°C	34°C	24 °C	32 °C
8-17	13°C	29°C	28°C	37°C	21°C	35°C	24 °C	31 °C
8-18	16°C	32°C	28°C	37°C	22°C	37°C	26 °C	33 °C
8-19	16°C	34°C	28°C	38°C	20°C	39°C	26 °C	34 °C
8-20	15°C	34°C	26°C	36°C	22°C	41°C	25 °C	33 °C
8-21	14°C	36°C	27°C	36°C	22°C	42°C	26 °C	34 °C
8-22	15°C	35°C	27°C	34°C	23°C	43°C	25 °C	34 °C
8-23	16°C	32°C	27°C	35°C	26°C	41°C	26 °C	35 °C
8-24	18°C	30°C	27°C	35°C	23°C	39°C	27 °C	34 °C
8-25	15°C	31°C	26°C	35°C	24°C	41°C	26 °C	34 °C
8-26	14°C	32°C	22°C	30°C	25°C	40°C	24 °C	32 °C
8-27	16°C	29°C	18°C	27°C	24°C	38°C	25 °C	35 °C
8-28	13°C	28°C	19°C	30°C	27°C	39°C	24 °C	35 °C
8-29	14°C	29°C	19°C	31°C	24°C	36°C	22 °C	34 °C
8-30	15°C	25°C	20°C	31°C	24°C	36°C	20 °C	27 °C
8-31	13°C	24°C	20°C	31°C	23°C	36°C	21 °C	25 °C

## Sheet: Table2
Table S2. Primers used in this study
note: All the primers were form 5' to 3'
GhHRK1-qRT-F	CGATAAAGCATTGGGCGAC
GhHRK1-qRT-R	ATGTTTGGTCTGTCTGAGGGG
LBb1.3	ATTTTGCCGATTTCGGAAC
067606C_LP	ACCTTGTCCAAGTTTGTTCCC
067606C_RP	TGTTGTCTTCAGGACTGGTCC
129987C_LP	ACCCTTTTTGCACACAATCTG
129987C_RP	CTTGAAAACCCTTCAGTGCTG
GhHRK1_658bp-F	TTACGGGAAGGTCATTGCC
GhHRK1_1071bp-R	CGGAATCTTCAGTCTGGTTTG
GhHRK1-Full-F	ATGGAAGAGGCCTTCTTAATGG
GhHRK1-Full-R	CTACTTACGGTCACGCTTGAATC
35S-F	TGACGTAAGGGATGACGCAC
GhHRK1-Full-attB1	GGGGACAAGTTTGTACAAAAAAGCAGGCTCGATGGAAGAGGCCTTCTTAATGG
GhHRK1-Full-attB2	GGGGACCACTTTGTACAAGAAAGCTGGGTGCTTACGGTCACGCTTGAATC
AtACTIN2-F	AGTGGTCGTACAACCGGTATTGT
AtACTIN2-R	CATGAGGTAATCAGTAAGGTCACGT

## Sheet: Table3
Table S3. Summary of accession ID and phenotypes of pollen viability
note: best linear unbiased predictions (BLUPs) were used to perform further analysis
Accession id	Accession name	2015 Alear rep1	2015 Alear rep2	2016 Turpan rep1	2016 Turpan rep2	2016 Wuhan rep1	2016 Wuhan rep2	2017 Wuhan rep1	2017 Wuhan rep2	BLUP activity	tetrad stage bud legnth (mm)
XJ1	Xinluzao 1	1	1	1	0.833782	0.88098	1	1	0.894915	0.914584	6-7
XJ2	Xinluzao 6	1	0.775029	0.89889	0.759652	0.960569	1	0.892445	0.768211	0.909583	6-7
XJ3	Xinluzhong 7	0.977246	0.98159	1	0.718702	0.678862	0.878443	0.67698	0.99672	0.873632	6-7
XJ4	Xinluzao 11	0.773267	0.631467	0.470486	0.739166	0.79331	0.650445	0.491991	0.672168	0.598897	5.5-6.5
XJ5	Xinluzao 13	0.622441	0.701426	0.590119	0.962478	0.888628	0.901057	0.773175	0.571642	0.764205	4-5
XJ6	Xinluzao 18	Not Available	0.960783	0.975814	1	0.84593	0.961205	0.723425	0.938655	0.917322	6-7
XJ7	Xinluzao 22	0.75692	0.87841	0.781385	0.85278	0.903865	0.764066	1	1	0.920902	5-6
XJ8	Xinluzao 26	0.365941	0.299551	0.388056	0.255019	0.262564	0.403811	0.310821	0.207285	0.406095	6-7
XJ9	Xinluzao 29	1	0.945289	0.651972	0.989927	0.692238	0.918366	0.817793	0.787939	0.831986	5.5-6.5
XJ10	Xinluzao 30	0.742116	0.536557	0.561478	0.645571	0.487443	0.77559	0.73466	0.774619	0.66512	6-7
XJ11	Xinluzao 33	0.878467	0.943993	0.697844	0.690582	1	0.776008	0.956705	0.756623	0.883725	5-6
XJ12	Xinluzao 34	0.944231	0.933651	0.958936	0.899977	0.843608	0.799936	1	0.818363	0.934809	6.5-7.5
XJ13	Xinluzao 35	1	1	0.8838	0.985876	0.977114	1	0.891005	0.931833	0.957584	5-6
XJ14	Xinluzao 36	0.671555	Not Available	0.749459	0.74911	0.884861	0.773562	0.736823	0.578846	0.778139	6-6.5
XJ15	Xinluzao 39	0.939386	0.884414	1	0.970566	0.700146	0.703316	0.884969	0.689182	0.885287	6-7
XJ16	Xinluzao 41	1	0.830808	0.96886	0.843846	0.869006	0.815026	0.865205	0.910273	0.848628	6-7
XJ17	Xinluzao 42	1	1	0.772444	0.944542	0.804155	0.769512	1	0.906466	0.949132	5-6
XJ18	Xinluzao 45	0.743448	0.870332	0.85112	0.860424	0.843324	1	0.896061	1	0.912023	5.5-6.5
XJ19	Xinluzao 48	Not Available	0.778224	1	1	0.758975	0.857383	0.734348	0.773898	0.916581	6-7
XJ20	Xinluzao 49	0.855742	0.771807	0.992364	0.714893	1	0.732143	0.822136	0.771536	0.859991	5-6
XJ21	Xinluzao 50	Not Available	0.49479	0.68747	0.682615	0.586872	0.823141	0.494428	0.523703	0.651664	6.5-7.5
XJ22	Xinluzao 53	1	1	1	0.805326	0.950142	1	0.841721	1	0.951775	6-7
XJ23	Xinluzao 61	0.755709	0.825097	0.871979	1	0.948501	0.791598	1	0.954556	0.875557	5.9-6.9
XJ24	Xinluzhong 1	0.741464	0.929219	0.995779	0.834576	1	1	0.832311	0.813642	0.930138	6-7
XJ25	Xinluzhong 2	0.744616	0.90274	0.603694	0.771262	0.741444	0.836477	0.609085	0.586424	0.738027	5.5-6.8
XJ26	Xinluzhong 5	0.903294	0.723101	0.720182	1	0.851189	0.8377	1	0.84212	0.873527	6-7
XJ27	Xinluzhong 8	0.447439	0.725393	0.463884	0.715246	0.584749	0.395068	0.691752	0.69775	0.534754	6-6.8
XJ28	Xinluzhong 14	0.845255	0.81789	0.544885	0.639754	0.537655	0.685429	0.578156	0.496289	0.647134	6.7.2
XJ29	Xinluzhong 21	0.872358	Not Available	0.640213	0.611191	0.743928	0.749026	0.861501	0.643573	0.81053	5.8-6.8
XJ30	Xinluzhong 22	0.949928	Not Available	0.78311	1	0.875048	1	1	0.880314	0.858163	5.5-6.5
XJ31	Xinluzhong 26	0.193144	0.340819	0.378495	0.275693	0.138246	0.43423	0.0733521	0.331183	0.261571	6-7
XJ32	Xinluzhong 27	1	0.763616	0.848346	0.848482	0.992237	0.765672	1	0.869641	0.863339	5.5-7
XJ33	Xinluzhong 28	Not Available	0.379521	0.52211	0.381952	0.350738	0.515004	0.298471	0.624132	0.476796	5.5-6.5
XJ34	Xinluzhong 32	Not Available	0.92487	0.993371	1	0.839363	0.780857	0.830672	0.836462	0.95233	6-7.2
XJ35	Xinluzhong 36	Not Available	0.97	0.788087	1	0.88414	0.924452	0.906164	1	0.826847	5.5-6.5
XJ36	Xinluzhong 37	Not Available	0.995473	0.736007	0.993477	0.800527	1	0.865809	0.932701	0.853196	6-7.1
XJ37	Xinluzhong 41	0.788358	0.870151	0.715551	0.841198	0.783165	0.843712	0.849545	0.800722	0.814075	6-7
XJ38	Xinluzhong 42	0.239646	0.491159	0.255013	0.270132	0.297002	0.37204	0.14155	0.427241	0.307131	5.5-6.5
XJ39	Xinluzhong 39	0.661704	0.464609	0.551422	0.609815	0.488423	0.681493	0.364915	0.602785	0.51193	6.5-7.5
XJ40	Xinluzhong 47	1	0.941553	0.927032	0.80326	0.994411	0.802281	0.811616	1	0.982443	6-7
XJ41	Xinluzhong 48	1	0.957259	0.854536	1	0.944164	0.765937	1	1	0.884122	5.5-6.5
XJ42	Xinluzhong 64	0.969929	0.819007	0.787874	0.937953	0.86791	0.804499	1	0.841492	0.9727	6-7
XJ43	Xinluzhong 68	0.800813	0.768182	0.725186	0.922571	0.973473	0.796026	0.918081	1	0.901707	6-7
XJ44	Zhongmiansuo 12	0.90565	0.795197	0.871549	0.639585	0.70257	0.658432	0.698184	0.699739	0.792728	6-7
XJ45	Zhongmiansuo 16	0.691067	0.554916	0.532638	0.492647	0.390758	0.44971	0.365712	0.641071	0.521957	6-7
XJ46	Zhongmiansuo 17	1	1	0.775534	0.691996	0.879435	0.828245	0.903868	0.858872	0.874542	6-7.2
XJ47	Zhongmiansuo 19	0.86722	Not Available	0.947566	0.950861	0.97135	1	0.964872	1	0.932663	6-7
XJ48	Zhongmiansuo 41	0.697351	Not Available	1	0.774522	0.724134	0.959863	0.730321	0.843223	0.878101	5.5-7
XJ49	Zhongmiansuo 43	0.469253	Not Available	0.48039	0.726335	0.532714	0.636097	0.596563	0.498812	0.584409	6-7
XJ50	Zhongmiansuo 50	1	Not Available	0.923641	1	0.945166	0.953427	0.994444	1	0.955388	6-7
XJ51	Zhongmiansuo60	0.55839	0.769749	0.653169	0.583435	0.874076	0.911772	0.683262	0.632391	0.750781	5-6
XJ52	Simian 2	0.795463	0.784252	0.753909	0.637107	0.692233	0.477954	0.830949	0.468025	0.647468	6.5-7.5
XJ53	Simian 3	1	0.774592	1	0.770812	0.842149	0.979658	0.733077	0.866412	0.897194	6.5-7.5
XJ54	Lumian 1	0.920899	0.902269	0.959812	1	0.963468	0.912547	0.797256	1	0.923851	6-7
XJ55	Lumian 2	1	1	1	1	1	1	0.789267	0.916467	0.971362	6-7
XJ56	Lumian 6	0.780898	0.803583	1	0.910376	1	0.810015	0.763328	0.913181	0.878297	5.5-6.5
XJ57	Lumian 11	0.776128	1	0.833902	0.948242	1	0.979263	1	0.91313	0.948338	5-6
XJ58	Lumian 28	1	0.919795	0.837201	0.823994	0.947804	0.873197	0.741763	0.826339	0.925348	5.5-6.5
XJ59	Lumian 9	0.41415	0.679769	0.408188	0.681208	0.407045	0.60742	0.570605	0.509638	0.552136	5.9-7.1
XJ60	Lumian 29	0.973965	0.759771	0.828021	1	0.995071	0.761895	0.805176	0.768296	0.956286	5.5-6.5
XJ61	Lumian 21	0.54441	0.462694	0.398439	0.16236	0.501306	0.503076	0.218029	0.214912	0.348277	6-7
XJ62	Lumian 25	0.440847	0.304468	0.658492	0.551751	0.555613	0.368115	0.484197	0.597552	0.473929	5.7-6.7
XJ63	Lumian 34	0.578641	0.718018	0.62404	0.590638	0.473153	0.801061	0.818014	0.822041	0.672636	6-7
XJ64	Lumian 36	0.627417	0.531849	0.458592	0.559343	0.364303	0.588126	0.319369	0.526769	0.453979	6-7
XJ65	Lumian 37	0.681073	0.81634	0.843153	0.528075	0.771197	0.513964	0.791904	0.606164	0.688035	5-6
XJ66	Ji 91-28	0.679299	0.671763	1	0.941592	0.650761	0.977552	0.9494	0.891275	0.839391	5.5-6.5
XJ67	Ji 169	1	0.793847	0.918052	0.861327	0.707983	0.754693	0.680023	0.775612	0.863345	5.5-6.5
XJ68	Ji 668	0.843909	0.731853	0.913493	0.705709	1	0.919701	0.876359	0.786041	0.898464	6-7
XJ69	Jimian 958	1	0.952455	0.775343	0.98758	0.976066	0.989217	1	0.897713	0.917197	5.5-6.5
XJ70	Jmian 8	0.947279	0.839961	0.779789	1	0.856081	1	0.908082	1	0.912784	6-7
XJ71	Jimian 10	0.731127	0.754478	0.78253	0.678569	0.606089	0.587441	0.73966	0.668392	0.717892	5.9-6.9
XJ72	Jimian 11	0.148182	0.183157	0.271476	0.0612486	0.30717	0	0.161177	0.152741	0.15866	5.4-6.4
XJ73	Jimian 12	0.210531	0.195016	0.0998626	0.0653936	0.216773	0.312016	0.267303	0.288395	0.114046	6-7
XJ74	Shiyuan 321	0.266416	0.48612	0.324821	0.247327	0.513202	0.371886	0.23166	0.465528	0.367329	5.5-6.5
XJ75	Yumian 11	0.596513	0.648431	0.613209	0.647749	0.719231	0.641041	0.437799	0.56204	0.557693	6-7
XJ76	Yumian 15	0.49479	0.757788	0.828608	0.488198	0.750219	0.785859	0.535289	0.648004	0.635802	5.5-6.5
XJ77	Yumian 19	0.902441	1	0.919485	0.973513	0.794403	1	0.844533	0.956439	0.912719	6.5-7.5
XJ78	Ekangmian 8	0.375185	0.616881	0.346396	0.627833	0.421949	0.278249	0.321998	0.493285	0.45933	5.5-6.5
XJ79	Emian 6	0.875016	0.728397	0.866253	0.903774	0.808093	0.934291	0.621069	0.795458	0.779663	5.5-6.5
XJ80	Emian 19	0.880462	0.716819	0.498301	0.882185	0.799529	0.596911	0.496695	0.781332	0.696179	6.5-7.5
XJ81	Emian 10	0.96947	0.840084	0.678876	1	0.700533	0.73676	0.885855	0.650698	0.81951	6-7
XJ82	Emian 12	0.623481	0.855915	0.655529	0.82723	0.627936	0.940156	0.909639	0.674772	0.740621	5.5-6.5
XJ83	Emian 14	0.59059	0.682752	0.316981	0.53631	0.361363	0.328623	0.571195	0.406419	0.488719	5.5-6.5
XJ84	Xiangmian 10	0.185312	0.553038	0.497107	0.55695	0.484896	0.420432	0.411709	0.391463	0.373983	6-7
XJ85	Xiangmian 11	0.366516	0.289946	0.246239	0.382191	0.335785	0.0630037	0.0254188	0.075815	0.22211	6-7
XJ86	Yumian 1	0.747554	0.722665	0.715579	0.915395	0.693494	0.796845	0.780692	1	0.834852	6-7
XJ87	Liaomian 1	0.864362	0.939199	0.620489	0.955968	0.932335	0.754927	0.790904	0.761324	0.779238	6.6-7.5
XJ88	Liaomian 9	0.830329	0.898351	0.810258	0.666623	0.744655	0.956905	0.587442	0.848244	0.768823	7-8
XJ89	Lioamian 16	0.947108	0.853101	1	1	1	1	1	0.931814	0.919489	5.5-6.5
XJ90	Ganmian 6	0.65977	1	0.87741	0.757404	0.98458	0.745552	0.89001	1	0.85698	5.5-6.5
XJ91	Ganmian 10	0.555134	0.6376	0.6418	0.494084	0.810657	0.519293	0.689063	0.760743	0.641945	6-7
XJ92	Xinluzao 2	0.0379443	0.0576743	0	0.315697	0.330664	0.0167042	0	0.0406273	0.159359	5.5-7
XJ93	Xinluzao 3	Not Available	0.520298	0.784323	0.562527	0.686186	0.705716	0.545176	0.719921	0.595777	5.5-6.5
XJ94	Xinluzao 9	0.0751927	0.274683	0.237975	0.374954	0.159251	0.381157	0.171249	0.15857	0.190899	6-7.2
XJ95	Xinluzao 10	0.678794	0.885802	0.665475	0.971017	0.789169	0.94758	0.949952	0.630671	0.790571	6-7
XJ96	Junmian 1	0.992162	0.961083	0.894915	0.885279	0.9249	0.709725	0.752625	0.854391	0.842031	5.5-7
XJ97	Xinluzhong 4	0.663985	0.597951	0.632025	0.479407	0.671683	0.403004	0.597958	0.669166	0.593627	6-7
XJ98	Xinluzhong 7	0.285999	0.0135629	0	0.262879	0.119045	0.217479	0.030136	0.0291981	0.0958653	6-7
XJ99	Xinluzhong 9	Not Available	0.314484	0.544904	0.518203	0.536051	0.579047	0.321917	0.459704	0.470665	6.5-7.5
XJ100	Xinluzhong 15	0.948356	0.882652	0.974147	0.718354	0.935351	0.783087	0.769649	0.857297	0.80487	5-6
XJ101	Xinlu 201	Not Available	0.97359	0.829605	0.732242	0.823145	0.636354	0.879564	0.998506	0.82663	5.5-7
XJ102	Xinlu 202	0.96976	0.773659	0.799325	0.916486	1	0.770972	0.826696	0.774793	0.859425	5.5-7
XJ103	Moyu 11	0.635644	0.652304	0.813362	0.701017	0.844345	0.881112	0.72246	0.604238	0.727185	5-6
XJ104	Nongken 5	0.274788	0.326971	0.123197	0.292709	0.424914	0.260565	0.38299	0.0953653	0.288315	5.5-6.5
XJ105	Kuche T94-4	0.541256	0.716442	0.547486	0.642811	0.596552	0.473561	0.33246	0.697541	0.51776	5.5-6.5
XJ106	Che 61-72	0.536458	0.736527	0.6309	0.733249	0.719793	0.495314	0.759948	0.527964	0.654279	5.5-6.5
XJ107	65-201	0.977665	1	0.927699	0.738348	0.979754	1	0.905668	1	0.917256	6-7
XJ108	Bazhou 6510	1	0.885686	1	0.763347	0.780063	0.890568	1	1	0.910211	6-7
XJ109	Coker3174	1	0.799946	1	0.885956	1	0.888444	0.930657	0.759445	0.88761	5-6
XJ110	Coker-450-555	0.652765	0.761241	0.584526	0.545704	0.579023	0.848789	0.661934	0.589724	0.64904	6-7
XJ111	Coker460	0.290459	0.281506	0.422952	0.422154	0.354982	0.318492	0.14524	0.286054	0.286392	6.2-7.2
XJ112	Coker464	0.379986	0.3494	0.157765	0.226321	0.19628	0.379601	0	0.332328	0.194227	5-6
XJ113	Coker4744	0.937344	0.990267	1	0.992549	0.934005	1	1	0.812343	0.905412	5.8-6.8
XJ114	Coker6524	1	0.84664	0.896624	0.896074	0.891864	1	0.861603	0.951676	0.912002	6-7
XJ115	KK1047	0.729151	0.353122	0.438776	0.62289	0.641511	0.702832	0.669021	0.418612	0.533561	6-7
XJ116	K1543	0.461308	0.715265	0.539514	0.725765	0.726967	0.657989	0.444277	0.56331	0.582168	5.5-6.5
XJ117	KK351	0.734049	0.589273	0.617108	0.579619	0.668339	0.766706	0.942519	0.657549	0.759373	5.5-6.5
XJ118	108φ	0.241197	0.300903	0.200902	0.252954	0.431716	0.206837	0.368876	0.546193	0.384161	5.5-6.5
XJ119	Tashigan 2	0.493632	0.651173	0.664037	0.652174	0.415174	0.649892	0.36639	0.660279	0.517891	6-7.2
XJ120	Tashigan 6	0.541368	0.520323	0.581253	0.625235	0.642002	0.623972	0.611336	0.482741	0.577	6-7
XJ121	Dunhuang 77-116	0.413771	0.441619	0.248531	0.165868	0.282911	0.348591	0.471124	0.247874	0.359618	5-6
XJ122	Dunhuang 77-126-8	0.826533	0.975346	0.871941	0.924916	1	0.819884	0.783764	0.754459	0.892861	5.5-7
XJ123	Emian 21	0.532461	0.757149	0.73746	0.54556	0.823402	0.707725	0.881391	0.543336	0.709647	6-7
XJ124	Beiersinuo	0.320817	0.576428	0.433591	0.556917	0.634464	0.604728	0.410459	0.428702	0.490525	5-6
XJ125	Shaanmian 6	1	0.86276	1	0.765807	0.746629	1	0.86776	0.974239	0.881416	5.5-6.5
XJ126	Dunmian 2	0.383773	0.67843	0.404365	0.605006	0.73791	0.516992	0.514494	0.681331	0.578496	5-6
XJ127	Longmian 1	0.381071	0.370163	0.401441	0.387544	0.0212668	0.345477	0.263708	0.0877446	0.202044	5-6
XJ128	Jiumian 2	0.386854	0.309867	0.465753	0.49039	0.542231	0.301017	0.566477	0.452348	0.428941	4-5
XJ129	Jiumian 8	1	0.76004	1	0.916713	1	0.765429	1	0.989803	0.912384	5-6
XJ130	Zhongzhimian 372	1	1	1	0.925071	0.922699	0.925218	1	0.950981	0.949019	6-7
XJ131	Zhong 93001	0.586112	0.550225	0.434033	0.528801	0.651314	0.404701	0.677508	0.371021	0.540792	6-7
XJ132	Shaan 401	0.772404	0.689354	0.580685	0.490415	0.678908	0.609908	0.658199	0.76309	0.689349	6-7
XJ133	Shaan 5245	0.483286	0.209846	0.44282	0.535175	0.234588	0.338279	0.440227	0.443365	0.380115	6-7.2
XJ134	Jinmian 6	0.78565	0.584852	0.918436	0.72969	0.827187	0.593535	0.831701	0.70807	0.780963	5.5-6.5
XJ135	Jinmian 11	0.719757	0.899523	0.682699	0.844258	0.540797	0.811831	0.766742	0.906134	0.739641	6-7
XJ136	Jinmian 12	1	1	1	0.773726	0.909079	0.760579	0.962909	0.896236	0.915118	6.9-7.4
XJ137	Jinmian 19	0.47848	0.369019	0.470926	0.596559	0.533975	0.431512	0.510365	0.49037	0.449212	6.2-7.2
XJ138	Jinmian 29	0.780346	0.816702	0.902052	1	0.971513	0.679712	0.767054	0.947398	0.879446	7-8
XJ139	Jinmian 31	Not Available	0.38236	0.497565	0.554723	0.564027	0.599516	0.449621	0.425144	0.461216	6-7
XJ140	Jinmian 34	0.788977	0.68533	0.838166	0.609694	0.937743	0.933042	0.897842	0.722927	0.746428	5.5-6.8
XJ141	Zhongmiansuo 23	0.765418	0.784182	0.843194	0.925547	0.790501	1	0.915353	0.84468	0.835347	5.6-6.2
XJ142	Ekangmian 10	0.249453	0.243189	0.364259	0.111546	0.219135	0.366935	0.121256	0.107678	0.173281	6-7
XJ143	Ekangmian 9	Not Available	0.864107	0.709714	0.782622	0.665397	0.732373	0.962832	0.714141	0.856393	6-7
XJ144	Ekangmian 33	0.324104	0.499796	0.458612	0.481209	0.555269	0.601157	0.525015	0.493734	0.500324	6-7.2
XJ145	Sumian 1	0.839428	0.712052	0.855756	0.846149	0.870056	0.878301	1	0.694503	0.888936	6-7
XJ146	Sumian 5	0.795967	0.844939	0.965771	1	0.856185	0.838096	1	0.907345	0.928972	6-7
XJ147	Sumian 8	0.331064	0.0187612	0.241198	0.353514	0.179743	0.173839	0.117155	0.286145	0.178277	5.5-6.5
XJ148	Sumian 9	1	0.921964	0.840088	1	1	0.880444	0.824915	1	0.962884	6-7
XJ149	Sumian 12	0.395345	0.0994768	0.140488	0.436003	0.475415	0.31934	0.315492	0.402298	0.287644	5-6
XJ150	Sumian 15	0.160056	0.363798	0.422894	0.319733	0.491888	0.489874	0.285917	0.454535	0.326882	5.5-6.5
XJ151	Jinmian 1	0.371507	0.258592	0.19903	0.320648	0.352314	0.19637	0.0917483	0.0442401	0.21726	5.5-6.5
XJ152	Jinmian 2	Not Available	0.312699	0.31114	0.286179	0.473096	0.486377	0.169742	0.23363	0.359044	6-7
XJ153	Jinmian 6	0.942142	0.884062	0.655138	0.775964	0.763896	1	1	0.854659	0.854458	5-6
XJ154	Baimian 1	0.447654	0.278401	0.146718	0.240931	0.199497	0.306098	0.187816	0.300726	0.256994	6-7.2
XJ155	Yinmian 1	0.165729	0.159658	0.138037	0.522449	0.393227	0.169882	0.526979	0.519816	0.332994	5-6
XJ156	Ganmian 12	0.630587	0.63547	0.378138	0.376459	0.495585	0.279925	0.597945	0.597026	0.465404	6.5-7.8
XJ157	Ganmian 17	0.837441	0.726401	0.689183	0.742003	0.971384	0.861572	0.676288	0.884191	0.873488	6-7
XJ158	Xiang 163	0.848294	0.926037	0.893745	0.932091	1	1	0.760756	1	0.907406	6-7
XJ159	Zhong 1816	0.991112	1	1	0.95625	1	0.736758	0.74914	0.944256	0.89141	6-7
XJ160	Jimian 20	0.656578	0.713425	0.746374	0.63061	0.801331	0.949379	0.664121	0.887317	0.781771	6-7.2
XJ161	Chunaizao	0.663652	0.718081	0.791675	0.670646	0.598967	0.859428	0.878692	0.769624	0.685596	5.5-6.5
XJ162	Zhongmiansuo 10	0	0.229656	0.113982	0	0	0.237418	0.0575503	0.0194465	0.0454345	6-7
XJ163	Shaan 2786	0.238643	0.0784845	0.239939	0.147815	0.0758506	0.0779514	0	0.208594	0.0432715	5.9-6.9
XJ164	Sulian 8911	0.339234	0.122046	0.219736	0.429811	0.385449	0.392652	0.453442	0.243955	0.254661	6-7
XJ165	Zhong 2101	0.484025	0.560505	0.422892	0.524791	0.614002	0.441567	0.40734	0.315976	0.483022	6-7
XJ166	Coker 139	0.940716	0.639543	0.948291	0.954488	0.868478	0.614585	0.638757	0.673997	0.800595	6-7
XJ167	Liaomian 18	1	0.924487	1	0.898587	1	0.777121	0.79913	0.768085	0.881263	6-7
XJ168	Han 109	0.750683	0.997001	0.767829	0.768058	0.833778	0.838887	1	0.923604	0.858204	6-7
XJ169	Chuan 7327	0.693622	0.672632	0.556507	0.611595	0.742319	0.729617	0.800427	0.841489	0.724937	6-7
XJ170	Liao 4853	0.218885	0.197606	0.253193	0.366388	0.32117	0.298979	0.194259	0.461403	0.389385	6-7
XJ171	Sulian 8908	0.499361	0.689893	0.607525	0.538037	0.586848	0.735197	0.528399	0.494068	0.595972	6-7
XJ172	Liaomian 15	0.2561	0.334286	0.328316	0.100307	0.222301	0.427169	0.423051	0.145048	0.27691	6-7.5
XJ173	Yuamian 2067	0.783597	0.739915	0.59046	0.835635	0.659763	0.565903	0.787676	0.729518	0.693684	5.5-6.5
XJ174	Lixiandatao	0.86804	0.906255	0.975771	0.932135	0.676599	0.625597	0.888379	0.922481	0.793908	6-7
XJ175	Dai 30	0.733744	0.615271	0.645856	0.914067	0.869983	0.893301	0.801562	0.781068	0.78938	6.2-7
XJ176	Zhong 20	0.905398	0.963494	1	0.997011	0.718256	0.655687	0.705933	0.713951	0.816344	6-7
XJ177	Lumian 9	0.75383	0.712778	0.787157	0.532946	0.553673	0.712029	0.63941	0.665992	0.611796	6-7
XJ178	Aizimian	0.866327	1	1	1	0.997886	0.837716	0.814434	0.91603	0.914949	5-6
XJ179	Fandidatao	0.516034	0.738532	0.550097	0.666727	0.494487	0.634291	0.534223	0.5294	0.680764	6-7
XJ180	Zhongmiansuo 24	0.576175	0.816177	0.680547	0.52906	0.731983	0.850372	0.547645	0.526448	0.675256	6-7
XJ181	Dalingmian 69	0.652083	0.935039	0.839292	0.707267	0.700632	0.95749	0.908462	0.858757	0.83957	5.5-6.5
XJ182	Xinluzhong 23	0.160712	0	0.354358	0.286384	0.00345459	0.10899	0	0.0118316	0.160345	6-7
XJ183	Zhongmiansuo 235	0.730477	0.572691	0.940577	0.742321	0.932694	0.945016	0.609236	0.835347	0.764314	4-5
XJ184	Deltapine 90	0.711329	1	0.962448	0.686398	1	0.98126	0.98437	0.829848	0.865536	6-7.2
XJ185	Changkangmian	0.788374	0.592921	0.532472	0.664627	0.681615	0.659434	0.611049	0.709961	0.60356	6-7
XJ186	ZhongR 108	1	1	1	0.934973	0.89539	0.954227	1	1	0.922497	6.4-7
XJ187	Deltapine 55	0.646368	0.542046	0.477632	0.527801	0.709313	0.644163	0.471455	0.443818	0.560925	5.4-6.4
XJ188	Qingjingmian	1	0.912878	0.730123	0.92376	0.95194	0.745053	0.837997	0.908904	0.904225	5.5-6.5
XJ189	Bei492	0.666509	0.566325	0.59058	0.757248	0.570529	0.549553	0.407597	0.727437	0.58561	6-7
XJ190	Xincedaling	0.0583704	0.413829	0.0525301	0.381726	0.101515	0.37264	0.342193	0.407367	0.250112	6-7
XJ191	Zhongmiansuo 25	0.662013	0.598028	0.749015	0.734364	0.821059	0.929632	0.587306	0.767394	0.743494	5.5-6.5
XJ192	ZhongR 103	0.337609	0.393759	0.453895	0.628719	0.479083	0.534037	0.465604	0.567819	0.453732	5-6
XJ193	FH87	0.961723	0.884934	0.867336	0.825202	0.709554	0.721539	1	0.738526	0.860926	6-7.2
XJ194	Yumian17-202	0.611844	0.456595	0.633449	0.273938	0.485544	0.377925	0.511991	0.434613	0.436988	6-7
XJ195	Lanmianhua	0.843479	0.94319	0.799369	0.837189	0.863985	0.777343	0.826125	0.953701	0.869973	6-7
XJ196	Songzidaling	0.633132	0.85165	0.620133	0.911665	0.899824	0.716011	0.884017	0.582634	0.728388	6-7.2
XJ197	Shi 185	Not Available	0.533381	0.626785	0.703562	0.664053	0.491854	0.716576	0.449084	0.590719	5.5-6.5
XJ198	Dalingqidong	0.570999	0.672803	0.814105	0.876446	0.634721	0.624568	0.852571	0.757944	0.744853	6-7
XJ199	Deltapine SR1	0.915134	0.876142	0.809736	0.804252	0.826457	0.849454	1	1	0.992953	6-7
XJ200	Deltapine 50	Not Available	0	0	0	0	0.0509455	0.120159	0.099722	0.0524943	5.5-6.5
XJ201	Hopical 130263	0.83211	1	0.974751	0.882075	0.869059	0.745819	0.961256	0.909701	0.859086	6-7
XJ202	Lumian 10	0.87702	0.726523	0.803957	0.975107	0.876288	0.881732	0.762564	0.912269	0.797048	6-7
XJ203	Sulian 85	0.519554	0.630772	0.369291	0.381447	0.640004	0.704187	0.502738	0.520565	0.512628	5-6
XJ204	Zhongmiansuo 27	0.945542	0.743906	0.641743	0.838912	0.688439	0.642494	0.810316	0.928514	0.818833	5.5-6.5
XJ205	Eguangmian	0.590916	0.509327	0.580759	0.481872	0.356862	0.458573	0.508982	0.528636	0.415106	6-7
XJ206	Emian 13	0.31886	0.208736	0.265793	0.295805	0.292288	0.32424	0.0832794	0.366019	0.227491	5-6
XJ207	Deltapine 80	0.804213	0.880991	0.620952	0.640631	0.619641	0.738894	0.934402	0.758439	0.803788	6.2-7.2
XJ208	Linnan 556	0.21033	0	0.100339	0	0.264898	0.175187	0.0241495	0.0292754	0.120011	5.5-7
XJ209	LAPAR45	0.871069	1	0.919109	0.802888	1	0.969535	0.783525	0.760157	0.926409	5.5-6.5
XJ210	Yubao 8	0.155108	0.330515	0.235937	0.166557	0.18529	0.193215	0.225066	0.193324	0.152552	5-6.2
XJ211	Yuenandatao	0.324129	0.37352	0.0741059	0.208858	0.0369536	0.409618	0.29663	0.05154	0.23021	6-7.2
XJ212	Shuangyemian	0.797113	0.858309	0.829142	1	0.776932	0.966887	1	1	0.963202	5.5-7
XJ213	Pingguonashadamian	0.302778	0.0391311	0.0491834	0.287081	0.250354	0.380491	0.273302	0.188369	0.224644	5.5-6.5
XJ214	Zhongmiansuo 2108	0.623345	0.703228	0.479503	0.759969	0.457265	0.588631	0.452149	0.51245	0.639473	6-7.2
XJ215	Xinluzhong 42	0.990056	0.734105	0.945722	0.865057	0.937186	0.938421	0.978046	0.997675	0.813385	5.5-6.5
XJ216	Ziyemian	0.256649	0.610065	0.516426	0.406556	0.244431	0.314479	0.370649	0.51905	0.441727	6-7
XJ217	84021	Not Available	Not Available	0.9763	0.963755	0.933788	0.668595	1	0.747827	0.849643	6-7
XJ218	H05	Not Available	Not Available	0	0.135317	0.24591	0.238055	0.195224	0.284825	0.151006	6-7

## Sheet: Table4
Table S4. Summary of RNA sequencing reads information used in this study
Accession id	Raw reads counts	Clean reads counts	Unique mapped reads	Unique mapped ratio	Multiple mapped reads	Multiple mapped ratio	Not aligned reads	Not aligned ratio
XJ1	35390143	30753637	27864358	0.906051	2248677	0.0731191	640602	0.0208301
XJ2	34447707	30460671	27679515	0.908697	2149492	0.0705661	631664	0.020737
XJ3	27345122	23819143	21589613	0.906398	1599179	0.0671384	630351	0.0264641
XJ4	42365072	37595688	33723967	0.897017	2956452	0.0786381	915269	0.0243451
XJ5	32431485	29161682	26405561	0.905488	2207310	0.0756921	548811	0.0188196
XJ6	27726073	24604867	22201523	0.902322	1892696	0.0769236	510648	0.0207539
XJ7	30058373	26243838	23636234	0.900639	1882973	0.0717491	724631	0.0276115
XJ8	38085890	33486150	30228302	0.902711	2424808	0.0724123	833040	0.0248772
XJ9	36184691	31893970	28846218	0.904441	2229557	0.0699053	818195	0.0256536
XJ10	33339303	29503136	26708980	0.905293	2083105	0.0706062	711051	0.0241009
XJ11	31399723	27804832	25030922	0.900236	2064829	0.0742615	709081	0.0255021
XJ12	35353477	30982066	27992187	0.903496	2268357	0.0732152	721522	0.0232884
XJ13	32821601	29151717	26386146	0.905132	2034440	0.069788	731131	0.0250802
XJ14	31253575	27554773	24991819	0.906987	1906851	0.0692022	656103	0.0238109
XJ15	30940732	27308135	24693885	0.904268	1952927	0.0715145	661323	0.0242171
XJ16	39449664	35934595	32672756	0.909228	2389406	0.0664932	872433	0.0242784
XJ17	45592643	40156337	36116749	0.899403	3047859	0.0758998	991729	0.0246967
XJ18	41388328	37190199	33461455	0.899739	2854603	0.0767569	874141	0.0235046
XJ19	30568997	27677532	24960271	0.901824	2012340	0.0727066	704921	0.0254691
XJ20	28978048	26310322	23802152	0.90467	1841536	0.0699929	666634	0.0253374
XJ21	29927625	27200301	24662887	0.906714	1920754	0.0706152	616660	0.0226711
XJ22	37813924	34761099	31780577	0.914257	2355099	0.067751	625423	0.017992
XJ23	31267761	28624198	26004464	0.908478	1937494	0.0676873	682240	0.0238344
XJ24	35435701	31863063	28798355	0.903816	2362853	0.0741565	701855	0.0220272
XJ25	29866067	27725409	24625046	0.888176	2033541	0.0733458	1066822	0.0384781
XJ26	42646104	38303010	34716152	0.906356	2716923	0.0709324	869935	0.0227119
XJ27	37558622	33742697	30621377	0.907496	2353657	0.0697531	767663	0.0227505
XJ28	45717830	40750274	36567000	0.897344	3176738	0.0779562	1006536	0.0247001
XJ29	42342393	38426924	35441531	0.92231	2284123	0.0594407	701270	0.0182494
XJ30	35237235	31613272	28471018	0.900603	2362229	0.0747227	780025	0.024674
XJ31	35925143	32018265	29106349	0.909055	2224668	0.0694812	687248	0.0214642
XJ32	33247539	29779033	26729127	0.897582	2284845	0.0767266	765061	0.0256913
XJ33	37805977	34384563	30936052	0.899708	2525321	0.0734435	923190	0.026849
XJ34	36535605	33372314	29958247	0.897698	2618512	0.0784636	795555	0.0238388
XJ35	33144910	30353119	27103542	0.892941	2457413	0.0809608	792164	0.0260983
XJ36	36289482	33065322	29572432	0.894364	2494901	0.0754537	997989	0.0301823
XJ37	41689240	38137573	34209295	0.896997	2811451	0.0737187	1116827	0.0292842
XJ38	41446287	37779826	34074249	0.901917	2615877	0.06924	1089700	0.0288434
XJ39	35968552	32798153	29581413	0.901923	2344574	0.0714849	872166	0.0265919
XJ40	35858508	31967075	28542541	0.892873	2561955	0.0801436	862579	0.0269834
XJ41	42714825	38950266	35021041	0.899122	2881196	0.0739712	1048029	0.0269069
XJ42	36225433	32568533	29491527	0.905522	2201666	0.067601	875340	0.0268769
XJ43	35423281	32209404	28906757	0.897463	2455708	0.076242	846939	0.0262948
XJ44	37782345	33580476	30196168	0.899218	2477872	0.0737891	906436	0.0269929
XJ45	54779695	49473469	43887071	0.887083	3732619	0.0754469	1853779	0.0374702
XJ46	42832500	39211529	34722360	0.885514	3482303	0.0888081	1006866	0.0256778
XJ47	35174016	32202546	28538803	0.886228	2824498	0.0877104	839245	0.0260614
XJ48	33040044	29888027	26916805	0.900588	2190359	0.0732855	780863	0.0261263
XJ49	33096980	30040429	27039312	0.900097	2160894	0.0719329	840223	0.0279697
XJ50	31776245	28828389	25804824	0.895118	2233813	0.0774866	789752	0.0273949
XJ51	39069497	35225804	31580298	0.89651	2717487	0.0771448	928019	0.0263449
XJ52	37752092	32389473	28685452	0.885641	2658967	0.0820936	1045054	0.0322652
XJ53	29459951	25256034	22346478	0.884798	2023787	0.0801308	885769	0.0350716
XJ54	28553730	24718137	21929950	0.887201	1978335	0.0800358	809852	0.0327635
XJ55	29666097	25771294	22954903	0.890716	2016371	0.078241	800020	0.0310431
XJ56	30293112	25972668	23073127	0.888362	2047118	0.0788182	852423	0.03282
XJ57	33604610	29168405	25991529	0.891085	2305738	0.0790492	871138	0.0298658
XJ58	30148135	26195335	23226320	0.886659	2239417	0.0854892	729598	0.0278522
XJ59	29540949	25653112	22803735	0.888927	2125873	0.08287	723504	0.0282034
XJ60	34768757	30522723	27100785	0.887889	2563681	0.0839925	858257	0.0281186
XJ61	28937364	25195569	22472474	0.891922	2042456	0.0810641	680639	0.0270142
XJ62	32349349	28041360	25063691	0.893812	2162897	0.0771324	814772	0.0290561
XJ63	31875944	27300437	24461267	0.896003	2058949	0.0754182	780221	0.0285791
XJ64	40811037	35600522	31909485	0.896321	2766430	0.0777076	924607	0.0259717
XJ65	34806942	30270576	27109659	0.895578	2294249	0.0757914	866668	0.0286307
XJ66	33792338	31182880	27693631	0.888104	2675133	0.0857885	814116	0.0261078
XJ67	28003464	24336725	21945918	0.901761	1727448	0.0709811	663359	0.0272575
XJ68	29486686	25524016	23197104	0.908834	1692342	0.0663039	634570	0.0248617
XJ69	27807892	24185451	21867152	0.904145	1694431	0.0700599	623868	0.0257952
XJ70	37685875	32750903	29635571	0.904878	2316321	0.0707254	799011	0.0243966
XJ71	35358119	30485325	27526028	0.902927	2183314	0.0716185	775983	0.0254543
XJ72	34481587	29767107	26893335	0.903458	2068572	0.0694919	805200	0.02705
XJ73	37517119	34714500	31484088	0.906943	2440374	0.0702984	790038	0.0227582
XJ74	40514243	37741966	34361732	0.910438	2494676	0.0660982	885558	0.0234635
XJ75	34429150	31501573	28617865	0.908458	2142120	0.0680004	741588	0.0235413
XJ76	43960011	40876682	37386210	0.91461	2624086	0.0641952	866386	0.0211951
XJ77	28541333	24698384	22318332	0.903635	1726560	0.0699058	653492	0.0264589
XJ78	33340858	29023514	26086237	0.898797	2191484	0.0755072	745793	0.0256962
XJ79	27141661	23471723	21220058	0.904069	1664326	0.0709077	587339	0.0250233
XJ80	42430584	40359797	36433415	0.902716	2948983	0.0730673	977399	0.0242171
XJ81	40641532	38835210	35201329	0.906428	2814038	0.072461	819843	0.0211108
XJ82	29838005	27704453	24656597	0.889987	2083683	0.0752111	964173	0.0348021
XJ83	48422573	46184567	41621257	0.901194	3581237	0.0775419	982073	0.0212641
XJ84	42081788	40228324	36242163	0.900912	3089718	0.0768045	896443	0.0222839
XJ85	34846288	31284385	28240776	0.902712	2315216	0.0740055	728393	0.023283
XJ86	32843252	29530956	26606784	0.900979	2232637	0.0756033	691535	0.0234173
XJ87	31504998	28336415	25525679	0.900808	2142366	0.0756047	668370	0.023587
XJ88	31588173	28328669	25659302	0.905772	2022971	0.0714107	646396	0.0228177
XJ89	37797779	34193606	30945917	0.905021	2412739	0.0705611	834950	0.0244183
XJ90	35595513	32116184	28824973	0.897522	2494066	0.0776576	797145	0.0248207
XJ91	33246029	29393741	26528963	0.902538	2082723	0.070856	782055	0.0266062
XJ92	36901221	33394157	30088055	0.900998	2492264	0.0746317	813838	0.0243707
XJ93	33048119	29793353	26818617	0.900154	2296141	0.0770689	678595	0.0227767
XJ94	37135789	33665342	30195690	0.896937	2664379	0.0791431	805273	0.0239199
XJ95	30294377	27245371	24317874	0.892551	2178377	0.079954	749120	0.0274953
XJ96	27968251	25364679	22686468	0.894412	2056197	0.0810654	622014	0.0245228
XJ97	31868270	28708305	25919947	0.902873	2057591	0.0716723	730767	0.0254549
XJ98	30025297	26640424	23995926	0.900734	1892002	0.07102	752496	0.0282464
XJ99	34062847	30697307	27549092	0.897443	2328919	0.0758672	819296	0.0266895
XJ100	32487523	29239160	26320456	0.900178	2096914	0.0717159	821790	0.0281058
XJ101	29716957	26888983	24007638	0.892843	2192311	0.0815319	689034	0.0256251
XJ102	40203029	36810818	33108254	0.899416	2716944	0.0738083	985620	0.0267753
XJ103	41539580	38112912	34120647	0.895252	3064999	0.0804189	927266	0.0243294
XJ104	29432977	26873526	23727730	0.882941	2133612	0.0793946	1012184	0.0376647
XJ105	35449456	32307831	28964110	0.896504	2542351	0.0786915	801370	0.0248042
XJ106	33853195	29759124	26657753	0.895784	2286612	0.0768373	814759	0.0273785
XJ107	31532763	28540186	25703053	0.900592	2065899	0.0723856	771234	0.0270227
XJ108	28940545	26351609	23640555	0.89712	1907288	0.0723784	803766	0.0305016
XJ109	39694824	35907241	32467027	0.904192	2510624	0.0699197	929590	0.0258887
XJ110	33094045	29933221	27034662	0.903166	2112428	0.0705714	786131	0.0262628
XJ111	35916665	33086120	29743409	0.898969	2624292	0.079317	718419	0.0217136
XJ112	27431132	25955692	23684175	0.912485	1687821	0.065027	583696	0.0224882
XJ113	39441028	35339902	31974953	0.904783	2551884	0.0722097	813065	0.023007
XJ114	29069262	25565403	23119036	0.904309	1822037	0.0712696	624330	0.0244209
XJ115	31111008	27645822	25046159	0.905965	1936958	0.0700633	662705	0.0239713
XJ116	33560899	31959917	29041410	0.908682	2281884	0.0713983	636623	0.0199194
XJ117	31674292	28950720	26053646	0.899931	2128278	0.0735138	768796	0.0265553
XJ118	29593681	26978318	23847757	0.88396	2070316	0.07674	1060245	0.0392999
XJ119	34826497	31656194	28698489	0.906568	2227052	0.0703512	730653	0.0230809
XJ120	37078127	33561273	29961621	0.892744	2756764	0.0821412	842888	0.0251149
XJ121	29984452	27671199	24561528	0.887621	2076535	0.0750432	1033136	0.0373361
XJ122	41887025	38547177	35004926	0.908106	2767239	0.0717884	775012	0.0201055
XJ123	29655028	27278702	24145458	0.88514	2209472	0.0809962	923772	0.0338642
XJ124	46571197	43636424	39643340	0.908492	3010592	0.0689926	982492	0.0225154
XJ125	39369304	36798685	33235638	0.903175	2688633	0.0730633	874414	0.0237621
XJ126	35585091	33255431	29821399	0.896738	2552544	0.0767557	881488	0.0265066
XJ127	34569892	32403524	29281202	0.903643	2354878	0.0726735	767444	0.023684
XJ128	47314579	44993820	40495346	0.90002	3620424	0.0804649	878050	0.0195149
XJ129	47117867	44925155	40609393	0.903934	3453876	0.0768807	861886	0.0191849
XJ130	42586778	40413210	36149044	0.894486	3439695	0.0851131	824471	0.020401
XJ131	46270690	43899796	39578285	0.90156	3442816	0.0784244	878695	0.0200159
XJ132	41062969	38808680	35121812	0.904999	2886885	0.0743876	799983	0.0206135
XJ133	38122505	36005748	32491257	0.902391	2785672	0.0773674	728819	0.0202417
XJ134	36993775	32244766	28728094	0.890938	2694814	0.0835737	821858	0.0254881
XJ135	36375956	32241698	28778185	0.892577	2614680	0.0810962	848833	0.0263272
XJ136	33531091	29770270	26567870	0.89243	2422183	0.0813625	780217	0.0262079
XJ137	29886454	26582188	23635300	0.889141	2218094	0.0834429	728794	0.0274166
XJ138	32727446	28867713	25894033	0.896989	2178517	0.0754655	795163	0.0275451
XJ139	36070539	32226570	28716911	0.891094	2639223	0.0818959	870436	0.0270099
XJ140	32817359	29447558	26384751	0.895991	2250460	0.0764226	812347	0.0275862
XJ141	36699071	32859908	29559421	0.899559	2518299	0.0766374	782188	0.0238037
XJ142	35833152	32057325	28797888	0.898325	2431942	0.0758623	827495	0.025813
XJ143	31149708	27639143	25043242	0.906079	1905230	0.0689323	690671	0.0249889
XJ144	39751816	35599586	31830963	0.894139	2896464	0.0813623	872159	0.0244991
XJ145	29683145	27258056	24139096	0.885577	2135048	0.0783272	983912	0.0360962
XJ146	29719416	27457223	24341124	0.886511	2309044	0.0840961	807055	0.0293932
XJ147	30269623	26703313	23836820	0.892654	2146230	0.0803732	720263	0.0269728
XJ148	31921711	27824856	24696704	0.887577	2462166	0.088488	665986	0.0239349
XJ149	30741085	26974491	23945010	0.887691	2308037	0.0855637	721444	0.0267454
XJ150	43768466	38655986	34633114	0.895931	3103385	0.0802821	919487	0.0237864
XJ151	32593759	26886435	23466303	0.872793	2810788	0.104543	609344	0.0226636
XJ152	33506496	28731526	25250696	0.87885	2860458	0.0995582	620372	0.021592
XJ153	29995659	25860605	22561171	0.872415	2646791	0.102348	652643	0.025237
XJ154	34841394	30816841	27037006	0.877345	3102989	0.100691	676846	0.0219635
XJ155	34868629	30399942	26672539	0.877388	3023815	0.0994678	703588	0.0231444
XJ156	32617734	28745011	25427107	0.884575	2566382	0.089281	751522	0.0261444
XJ157	31235809	27545214	24369917	0.884724	2452026	0.0890182	723271	0.0262576
XJ158	35805391	31883787	28630767	0.897973	2482923	0.0778742	770097	0.0241532
XJ159	32636900	28628307	25526611	0.891656	2314869	0.0808594	786827	0.0274842
XJ160	33539042	29310247	26209692	0.894216	2314108	0.0789522	786447	0.0268318
XJ161	33043314	29590237	26445597	0.893727	2433718	0.0822473	710922	0.0240256
XJ162	37106633	33090391	29417948	0.889018	2868581	0.0866892	803862	0.0242929
XJ163	33912142	29689128	27637638	0.930901	1582631	0.0533068	468859	0.0157923
XJ164	33321935	29739780	27526283	0.925571	1642314	0.0552228	571183	0.019206
XJ165	30973656	27553261	24590030	0.892454	2274129	0.0825357	689102	0.0250098
XJ166	35041850	30650572	27400462	0.893963	2478045	0.0808482	772065	0.0251893
XJ167	39051516	34456385	30787617	0.893524	2855320	0.0828677	813448	0.023608
XJ168	29032645	25543661	22868430	0.895268	2034316	0.0796407	640915	0.025091
XJ169	29825652	26143347	23360346	0.893548	2140888	0.0818904	642113	0.0245612
XJ170	34620679	30066617	26863050	0.893451	2432042	0.0808884	771525	0.0256605
XJ171	38152988	35438429	31813371	0.897708	2768647	0.0781256	856411	0.0241662
XJ172	33035015	30683250	27731773	0.903808	2264921	0.0738162	686556	0.0223756
XJ173	32742295	30185266	27174727	0.900265	2304349	0.0763402	706190	0.0233952
XJ174	40274645	37351200	33557250	0.898425	2919261	0.0781571	874689	0.023418
XJ175	35386207	32727455	29405023	0.898482	2562850	0.0783089	759582	0.0232093
XJ176	36628947	33866595	30381976	0.897107	2700618	0.0797428	784001	0.0231497
XJ177	35623854	32881641	29408400	0.894371	2740267	0.0833373	732974	0.0222913
XJ178	28969586	25573896	22899101	0.895409	2128616	0.0832339	546179	0.0213569
XJ179	29438354	27235291	24115933	0.885466	2317398	0.0850881	801960	0.0294456
XJ180	27596188	24483340	21863524	0.892996	2080723	0.0849853	539093	0.0220188
XJ181	33091751	29347072	26423485	0.900379	2256815	0.0769009	666772	0.0227202
XJ182	35565346	31249122	28318038	0.906203	2215882	0.0709102	715202	0.0228871
XJ183	31686044	27534625	24973616	0.90699	1948124	0.0707518	612885	0.0222587
XJ184	29797845	27561181	24313715	0.882172	2402027	0.0871525	845439	0.030675
XJ185	33178762	29203475	26258885	0.89917	2164001	0.0741008	780589	0.0267293
XJ186	30945327	27519205	24592159	0.893636	2205565	0.0801464	721481	0.0262174
XJ187	29937548	26175074	23736250	0.906826	1840197	0.0703034	598627	0.0228701
XJ188	32296186	28523192	24968213	0.875365	2267672	0.0795027	1287307	0.0451319
XJ189	30860432	27134464	24478565	0.902121	2027856	0.0747336	628043	0.0231456
XJ190	37823437	33381810	30058608	0.900449	2414616	0.0723333	908586	0.027218
XJ191	30800583	26649157	23936739	0.898217	2007307	0.0753235	705111	0.026459
XJ192	34369797	30365895	27427927	0.903248	2193440	0.0722337	744528	0.0245186
XJ193	30391829	26908083	24271930	0.902031	1967479	0.0731185	668674	0.0248503
XJ194	41448687	36678592	33775533	0.920851	2138394	0.0583009	764665	0.0208477
XJ195	28658040	25442924	22840221	0.897704	1959133	0.0770011	643570	0.0252947
XJ196	30780273	27506646	24950422	0.907069	2012842	0.0731766	543382	0.0197546
XJ197	27577367	24502261	22177048	0.905102	1732942	0.0707258	592271	0.0241721
XJ198	31076889	28688108	26008840	0.906607	2039733	0.0711003	639535	0.0222927
XJ199	37140743	34378684	31243240	0.908797	2364596	0.0687809	770848	0.0224223
XJ200	36178234	33498554	30389893	0.9072	2367675	0.0706799	740986	0.0221199
XJ201	29908795	27306065	24150508	0.884438	2327700	0.0852448	827857	0.0303177
XJ202	27494527	23712558	21459950	0.905004	1685629	0.0710859	566979	0.0239105
XJ203	31043977	27066267	24430762	0.902628	2003965	0.0740392	631540	0.0233331
XJ204	34479897	29730117	26823191	0.902223	2209296	0.0743117	697630	0.0234654
XJ205	34407252	29858380	26909538	0.901239	2263427	0.0758054	685415	0.0229555
XJ206	30437164	26657222	23906813	0.896823	2206928	0.0827891	543481	0.0203878
XJ207	35899090	31525817	28287547	0.897282	2550386	0.0808983	687884	0.0218197
XJ208	31777539	27451346	24753326	0.901716	2088530	0.0760812	609490	0.0222026
XJ209	29771387	27382403	24266763	0.886217	2300398	0.0840101	815242	0.0297725
XJ210	32300359	28170325	25390876	0.901334	2164903	0.0768505	614546	0.0218154
XJ211	36668535	32856359	29743979	0.905273	2364179	0.071955	748201	0.0227719
XJ212	36757264	33072138	29913546	0.904494	2457866	0.0743183	700726	0.0211878
XJ213	35994713	32289071	29178129	0.903653	2402168	0.0743957	708774	0.0219509
XJ214	35924061	32529553	29121660	0.895237	2608459	0.0801874	799434	0.0245756
XJ215	30132644	27280066	24154974	0.885444	2448239	0.0897446	676853	0.0248113
XJ216	30045039	27190168	24204429	0.89019	2359185	0.0867661	626554	0.0230434
XJ217	66420633	55549566	49887708	0.898076	4590784	0.082643	1071074	0.0192814
XJ218	36436476	31003563	27745453	0.894912	2646126	0.0853491	611984	0.0197392

## Sheet: Table5
Table S5. Summary of SNPs validation
note: The overall SNPs consistent rate was approximately 95.1%
Accessions in this study	Matched accessions in Wang et al.,	Accessions name	Calling SNPs	Consistent SNPs	Consistent rate
XJ1	ZY54	Xinluzao 1	53258	51772	0.972
XJ10	ZY420	Xinluzao 30	61762	60153	0.974
XJ100	ZY409	Xinluzhong 15	56621	56137	0.991
XJ126	ZY240	Dunmian 2	73620	67995	0.924
XJ136	ZY30	Jinmian 12	57229	54627	0.955
XJ143	ZY97	Ekangmian 9	47124	45435	0.964
XJ146	ZY112	Sumian 5	60821	59173	0.973
XJ147	ZY113	Sumian 8	60972	60225	0.988
XJ156	ZY147	Ganmian 12	60170	52459	0.872
XJ16	ZY497	Xinluzao 41	62111	59038	0.951
XJ160	ZY276	Jimian 20	63289	62937	0.994
XJ162	ZY171	Zhongmiansuo 10	59592	55106	0.925
XJ19	ZY503	Xinluzao 48	62911	57687	0.917
XJ204	ZY187	Zhongmiansuo 27	56989	56164	0.986
XJ27	ZY514	Xinluzhong 8	50029	45488	0.909
XJ28	ZY428	Xinluzhong 14	66427	62932	0.947
XJ37	ZY522	Xinluzhong 41	59475	54207	0.911
XJ44	ZY10	Zhongmiansuo 12	59674	54205	0.908
XJ47	ZY178	Zhongmiansuo 19	59700	58227	0.975
XJ49	ZY196	Zhongmiansuo 43	47813	46170	0.966
XJ52	ZY121	Simian 2	64841	63792	0.984
XJ55	ZY15	Lumian 2	51724	47243	0.913
XJ67	ZY282	Jimian169	49544	48626	0.981
XJ69	ZY264	Jimian 958	51521	51370	0.997
XJ7	ZY63	Xinluzao 22	62421	56381	0.903
XJ70	ZY38	Jmian 8	56041	54351	0.97
XJ73	ZY41	Jimian 12	53070	47838	0.901
XJ75	ZY50	Yumian 11	52386	51068	0.975
XJ77	ZY52	Yumian 19	46679	41824	0.896
XJ79	ZY73	Emian 6	50042	45909	0.917
XJ8	ZY485	Xinluzao 26	58189	57883	0.995
XJ84	ZY405	Xiangmian 10	68879	63880	0.927
XJ85	ZY406	Xiangmian 11	67343	62969	0.935
XJ86	ZY447	Yumian 1	56383	50520	0.896
XJ91	ZY184	Ganmian 10	56240	56078	0.997
XJ96	ZY7	Junmian 1	59695	59529	0.997
XJ97	ZY67	Xinluzhong 4	60455	59783	0.989
XJ98	ZY425	Xinluzhong 7	55872	54224	0.971

## Sheet: Table6
Table S6. Summary of intron retained genes
Chromosome	Start	End	Gene name	Intron retention type number
A01	13133	15594	Ghir_A01G000010	3
A01	70861	74152	Ghir_A01G000040	2
A01	76841	77944	Ghir_A01G000050	4
A01	81040	83236	Ghir_A01G000060	1
A01	87290	100708	Ghir_A01G000070	10
A01	88655	90099	Ghir_A01G000080	1
A01	101803	104901	Ghir_A01G000100	18
A01	108457	110926	Ghir_A01G000120	5
A01	112332	114638	Ghir_A01G000130	8
A01	114606	115623	Ghir_A01G000140	6
A01	115995	119843	Ghir_A01G000150	8
A01	123960	125407	Ghir_A01G000170	2
A01	127760	129678	Ghir_A01G000180	6
A01	138045	143877	Ghir_A01G000190	16
A01	144050	153944	Ghir_A01G000200	30
A01	155798	163351	Ghir_A01G000210	29
A01	165273	166666	Ghir_A01G000230	9
A01	178491	181730	Ghir_A01G000240	2
A01	183432	184431	Ghir_A01G000250	1
A01	186137	188315	Ghir_A01G000260	6
A01	188728	191903	Ghir_A01G000270	4
A01	193686	203106	Ghir_A01G000280	20
A01	207064	213279	Ghir_A01G000290	11
A01	213952	217519	Ghir_A01G000300	7
A01	225037	228696	Ghir_A01G000330	2
A01	241689	244762	Ghir_A01G000360	9
A01	247691	248602	Ghir_A01G000370	1
A01	252958	256293	Ghir_A01G000380	6
A01	263348	271734	Ghir_A01G000390	11
A01	272346	277167	Ghir_A01G000400	17
A01	282218	283829	Ghir_A01G000410	3
A01	296873	307084	Ghir_A01G000420	26
A01	313645	316524	Ghir_A01G000430	3
A01	321382	328917	Ghir_A01G000440	21
A01	330625	335272	Ghir_A01G000450	12
A01	335205	341091	Ghir_A01G000460	6
A01	351052	355573	Ghir_A01G000480	13
A01	356672	359091	Ghir_A01G000490	5
A01	359963	363516	Ghir_A01G000500	6
A01	365751	367463	Ghir_A01G000510	1
A01	404742	406690	Ghir_A01G000530	1
A01	430929	436486	Ghir_A01G000550	2
A01	440735	448223	Ghir_A01G000570	16
A01	454161	456603	Ghir_A01G000580	2
A01	457328	462235	Ghir_A01G000590	24
A01	462805	466212	Ghir_A01G000600	5
A01	474431	477131	Ghir_A01G000620	6
A01	480056	480539	Ghir_A01G000630	1
A01	481903	483356	Ghir_A01G000640	6
A01	491567	493872	Ghir_A01G000650	2
A01	495038	502036	Ghir_A01G000660	8
A01	502852	506414	Ghir_A01G000670	9
A01	508571	512375	Ghir_A01G000680	2
A01	522909	525410	Ghir_A01G000690	7
A01	526721	528375	Ghir_A01G000700	5
A01	577296	583116	Ghir_A01G000730	9
A01	584910	587903	Ghir_A01G000740	5
A01	587852	595112	Ghir_A01G000750	19
A01	601365	612899	Ghir_A01G000760	14
A01	629283	631918	Ghir_A01G000780	7
A01	633923	637106	Ghir_A01G000790	15
A01	639908	640546	Ghir_A01G000800	2
A01	647830	651390	Ghir_A01G000810	4
A01	658079	660499	Ghir_A01G000830	2
A01	674012	674707	Ghir_A01G000860	3
A01	678088	678852	Ghir_A01G000870	1
A01	680721	684299	Ghir_A01G000880	11
A01	684711	689562	Ghir_A01G000890	6
A01	698583	700763	Ghir_A01G000900	1
A01	700969	705334	Ghir_A01G000910	2
A01	717123	720662	Ghir_A01G000930	14
A01	745012	746097	Ghir_A01G000940	1
A01	748037	753948	Ghir_A01G000950	10
A01	754632	755260	Ghir_A01G000960	1
A01	758710	762797	Ghir_A01G000970	9
A01	763063	765029	Ghir_A01G000980	3
A01	767203	768845	Ghir_A01G000990	2
A01	770406	776093	Ghir_A01G001000	14
A01	776656	782851	Ghir_A01G001010	18
A01	784125	789638	Ghir_A01G001020	9
A01	791835	794171	Ghir_A01G001030	1
A01	855740	859162	Ghir_A01G001050	2
A01	860899	862095	Ghir_A01G001060	2
A01	884835	891449	Ghir_A01G001080	7
A01	897054	900300	Ghir_A01G001090	3
A01	900911	908746	Ghir_A01G001100	5
A01	909320	912380	Ghir_A01G001110	2
A01	916412	920259	Ghir_A01G001120	14
A01	921130	926645	Ghir_A01G001130	17
A01	927765	931895	Ghir_A01G001140	5
A01	928926	936690	Ghir_A01G001150	11
A01	932263	934352	Ghir_A01G001160	5
A01	938932	941268	Ghir_A01G001170	6
A01	941483	945042	Ghir_A01G001180	5
A01	946314	949139	Ghir_A01G001190	4
A01	953553	960498	Ghir_A01G001200	8
A01	976075	977940	Ghir_A01G001230	1
A01	988402	989041	Ghir_A01G001260	1
A01	1005883	1008181	Ghir_A01G001280	3
A01	1010636	1014697	Ghir_A01G001290	6
A01	1020133	1024106	Ghir_A01G001300	7
A01	1025917	1032601	Ghir_A01G001310	5
A01	1222736	1227478	Ghir_A01G001370	5
A01	1228470	1232361	Ghir_A01G001380	3
A01	1234221	1239413	Ghir_A01G001390	13
A01	1244230	1247834	Ghir_A01G001400	5
A01	1248142	1253106	Ghir_A01G001410	16
A01	1268026	1272043	Ghir_A01G001430	10
A01	1274303	1278732	Ghir_A01G001440	10
A01	1279993	1285057	Ghir_A01G001450	7
A01	1284792	1289231	Ghir_A01G001460	9
A01	1289578	1292297	Ghir_A01G001470	2
A01	1296079	1299697	Ghir_A01G001490	9
A01	1300182	1303454	Ghir_A01G001500	4
A01	1303690	1306418	Ghir_A01G001510	2
A01	1307044	1309497	Ghir_A01G001520	1
A01	1340924	1345160	Ghir_A01G001540	6
A01	1347205	1364027	Ghir_A01G001550	30
A01	1364330	1367225	Ghir_A01G001560	9
A01	1368112	1373666	Ghir_A01G001570	6
A01	1375017	1380073	Ghir_A01G001580	18
A01	1380585	1388077	Ghir_A01G001590	18
A01	1390691	1392843	Ghir_A01G001600	5
A01	1404334	1406795	Ghir_A01G001620	3
A01	1472926	1483303	Ghir_A01G001680	20
A01	1484303	1487889	Ghir_A01G001690	4
A01	1498352	1504445	Ghir_A01G001710	11
A01	1513248	1516961	Ghir_A01G001720	1
A01	1531012	1533994	Ghir_A01G001740	6
A01	1536416	1538577	Ghir_A01G001750	10
A01	1552945	1555334	Ghir_A01G001770	1
A01	1568943	1571456	Ghir_A01G001780	1
A01	1587108	1590865	Ghir_A01G001790	7
A01	1599647	1600781	Ghir_A01G001810	3
A01	1637184	1660096	Ghir_A01G001850	12
A01	1664359	1668215	Ghir_A01G001860	3
A01	1685036	1688185	Ghir_A01G001870	8
A01	1700266	1702908	Ghir_A01G001890	3
A01	1730862	1731182	Ghir_A01G001910	1
A01	1755200	1758253	Ghir_A01G001930	13
A01	1773993	1779023	Ghir_A01G001950	22
A01	1781803	1782453	Ghir_A01G001960	1
A01	1785769	1787071	Ghir_A01G001970	10
A01	1807792	1809664	Ghir_A01G001990	4
A01	1825932	1828537	Ghir_A01G002010	5
A01	1837847	1838648	Ghir_A01G002020	2
A01	1843093	1845462	Ghir_A01G002030	3
A01	1844851	1850342	Ghir_A01G002040	20
A01	1854004	1866149	Ghir_A01G002050	11
A01	1874292	1877870	Ghir_A01G002060	4
A01	1893734	1899045	Ghir_A01G002080	10
A01	1900284	1904381	Ghir_A01G002090	4
A01	1904188	1908043	Ghir_A01G002100	12
A01	1908608	1911519	Ghir_A01G002110	2
A01	1912187	1915228	Ghir_A01G002120	3
A01	1915875	1923614	Ghir_A01G002130	20
A01	1946153	1949273	Ghir_A01G002140	2
A01	1957471	1965554	Ghir_A01G002150	18
A01	1972497	1975889	Ghir_A01G002160	5
A01	1979844	1982505	Ghir_A01G002170	1
A01	1997315	2001920	Ghir_A01G002200	2
A01	2026043	2029172	Ghir_A01G002210	9
A01	2045942	2049571	Ghir_A01G002230	4
A01	2049589	2055121	Ghir_A01G002240	18
A01	2075973	2079530	Ghir_A01G002250	5
A01	2097866	2109380	Ghir_A01G002260	12
A01	2117428	2122975	Ghir_A01G002270	11
A01	2124185	2127346	Ghir_A01G002280	11
A01	2128161	2131443	Ghir_A01G002290	10
A01	2141759	2146858	Ghir_A01G002300	19
A01	2156632	2160727	Ghir_A01G002320	6
A01	2162746	2169769	Ghir_A01G002330	9
A01	2175042	2180436	Ghir_A01G002340	11
A01	2184769	2192706	Ghir_A01G002350	10
A01	2194031	2206413	Ghir_A01G002360	21
A01	2213609	2222489	Ghir_A01G002370	23
A01	2226579	2236145	Ghir_A01G002380	30
A01	2239378	2243765	Ghir_A01G002390	10
A01	2245341	2247179	Ghir_A01G002400	7
A01	2252494	2256769	Ghir_A01G002420	8
A01	2257252	2258062	Ghir_A01G002430	2
A01	2259723	2261766	Ghir_A01G002440	2
A01	2265873	2268497	Ghir_A01G002450	3
A01	2270135	2273940	Ghir_A01G002460	9
A01	2274887	2284709	Ghir_A01G002470	10
A01	2292523	2294565	Ghir_A01G002480	3
A01	2296530	2304627	Ghir_A01G002490	20
A01	2305581	2307864	Ghir_A01G002500	4
A01	2310599	2312974	Ghir_A01G002510	1
A01	2329398	2330451	Ghir_A01G002530	1
A01	2336766	2341073	Ghir_A01G002540	7
A01	2342380	2348534	Ghir_A01G002550	8
A01	2348678	2350808	Ghir_A01G002560	5
A01	2351841	2360423	Ghir_A01G002570	21
A01	2420495	2428403	Ghir_A01G002600	23
A01	2429174	2430354	Ghir_A01G002620	1
A01	2431474	2433429	Ghir_A01G002630	1
A01	2438588	2477087	Ghir_A01G002640	20
A01	2480365	2488636	Ghir_A01G002650	2
A01	2490105	2495477	Ghir_A01G002660	16
A01	2495490	2499611	Ghir_A01G002670	8
A01	2501355	2505291	Ghir_A01G002680	14
A01	2510387	2511906	Ghir_A01G002690	4
A01	2513174	2514958	Ghir_A01G002700	1
A01	2520118	2521424	Ghir_A01G002720	1
A01	2522229	2526941	Ghir_A01G002730	4
A01	2530463	2536054	Ghir_A01G002750	24
A01	2539129	2542003	Ghir_A01G002760	2
A01	2550906	2554159	Ghir_A01G002780	7
A01	2561407	2566318	Ghir_A01G002800	8
A01	2562236	2565819	Ghir_A01G002810	8
A01	2568393	2570854	Ghir_A01G002820	7
A01	2578760	2582767	Ghir_A01G002830	9
A01	2601042	2609416	Ghir_A01G002850	19
A01	2610864	2615535	Ghir_A01G002860	12
A01	2614108	2620290	Ghir_A01G002870	8
A01	2634713	2636347	Ghir_A01G002880	3
A01	2639026	2643060	Ghir_A01G002890	10
A01	2645048	2647451	Ghir_A01G002900	3
A01	2645258	2647178	Ghir_A01G002910	2
A01	2648160	2649281	Ghir_A01G002920	2
A01	2677762	2682490	Ghir_A01G002940	15
A01	2687634	2690355	Ghir_A01G002960	5
A01	2691684	2697571	Ghir_A01G002970	13
A01	2704995	2710317	Ghir_A01G002980	23
A01	2710911	2712923	Ghir_A01G002990	3
A01	2713786	2715682	Ghir_A01G003000	4
A01	2716538	2719255	Ghir_A01G003010	2
A01	2726298	2729438	Ghir_A01G003020	6
A01	2735191	2739937	Ghir_A01G003030	13
A01	2744754	2747429	Ghir_A01G003040	4
A01	2780291	2783308	Ghir_A01G003070	11
A01	2811163	2813396	Ghir_A01G003100	2
A01	2840794	2846010	Ghir_A01G003110	2
A01	2852486	2856589	Ghir_A01G003120	8
A01	2858549	2862824	Ghir_A01G003130	14
A01	2870865	2876133	Ghir_A01G003140	14
A01	2878059	2882340	Ghir_A01G003150	7
A01	2889220	2890207	Ghir_A01G003160	1
A01	2901073	2905189	Ghir_A01G003170	17
A01	2915420	2921673	Ghir_A01G003190	20
A01	2936742	2942269	Ghir_A01G003210	9
A01	2946826	2951036	Ghir_A01G003220	7
A01	2960365	2966393	Ghir_A01G003230	14
A01	2968042	2973382	Ghir_A01G003240	2
A01	2984814	2986884	Ghir_A01G003250	1
A01	2995967	2998167	Ghir_A01G003260	1
A01	3004123	3009223	Ghir_A01G003270	6
A01	3015583	3020317	Ghir_A01G003280	2
A01	3027993	3040220	Ghir_A01G003290	5
A01	3053139	3065349	Ghir_A01G003300	1
A01	3124759	3133531	Ghir_A01G003320	5
A01	3204621	3214022	Ghir_A01G003340	19
A01	3214701	3217713	Ghir_A01G003350	9
A01	3222120	3222993	Ghir_A01G003360	2
A01	3226493	3233252	Ghir_A01G003370	1
A01	3233905	3236788	Ghir_A01G003380	3
A01	3239402	3244120	Ghir_A01G003390	20
A01	3245454	3250352	Ghir_A01G003400	8
A01	3251490	3254910	Ghir_A01G003410	7
A01	3294328	3296013	Ghir_A01G003420	2
A01	3312506	3316454	Ghir_A01G003430	6
A01	3362244	3364407	Ghir_A01G003440	4
A01	3411037	3423238	Ghir_A01G003450	21
A01	3484488	3486013	Ghir_A01G003460	2
A01	3491573	3493064	Ghir_A01G003470	2
A01	3516217	3521297	Ghir_A01G003480	12
A01	3521324	3522756	Ghir_A01G003490	1
A01	3525099	3526650	Ghir_A01G003500	3
A01	3540437	3541711	Ghir_A01G003510	1
A01	3557233	3558852	Ghir_A01G003520	4
A01	3570603	3573449	Ghir_A01G003550	4
A01	3589177	3593026	Ghir_A01G003560	8
A01	3611452	3615366	Ghir_A01G003570	10
A01	3676231	3681802	Ghir_A01G003600	9
A01	3697608	3702150	Ghir_A01G003610	10
A01	3702358	3706230	Ghir_A01G003620	1
A01	3720971	3727265	Ghir_A01G003640	10
A01	3747078	3750923	Ghir_A01G003650	3
A01	3766767	3768623	Ghir_A01G003660	2
A01	3825542	3826816	Ghir_A01G003670	1
A01	3828239	3835418	Ghir_A01G003680	15
A01	3835649	3837985	Ghir_A01G003690	1
A01	3862977	3875746	Ghir_A01G003710	1
A01	3957207	3963222	Ghir_A01G003750	1
A01	3992373	3992889	Ghir_A01G003790	1
A01	4045990	4107522	Ghir_A01G003820	4
A01	4151160	4156062	Ghir_A01G003830	16
A01	4158732	4163640	Ghir_A01G003840	13
A01	4164497	4167954	Ghir_A01G003850	12
A01	4171846	4173710	Ghir_A01G003860	16
A01	4177704	4179588	Ghir_A01G003870	4
A01	4187262	4189767	Ghir_A01G003880	2
A01	4197864	4207545	Ghir_A01G003890	9
A01	4211463	4212767	Ghir_A01G003900	4
A01	4217689	4218282	Ghir_A01G003910	3
A01	4220995	4221624	Ghir_A01G003920	1
A01	4267070	4268257	Ghir_A01G003930	4
A01	4269619	4272243	Ghir_A01G003940	8
A01	4367919	4368946	Ghir_A01G003980	2
A01	4432566	4470177	Ghir_A01G003990	18
A01	4483390	4488361	Ghir_A01G004010	8
A01	4489207	4493056	Ghir_A01G004020	8
A01	4492519	4494395	Ghir_A01G004030	5
A01	4526790	4529411	Ghir_A01G004050	7
A01	4529665	4538436	Ghir_A01G004060	9
A01	4580555	4582727	Ghir_A01G004080	10
A01	4583767	4586427	Ghir_A01G004090	3
A01	4586793	4605344	Ghir_A01G004100	30
A01	4837993	4851972	Ghir_A01G004120	2
A01	4857303	4861603	Ghir_A01G004130	6
A01	4864286	4865040	Ghir_A01G004140	2
A01	4885465	4888463	Ghir_A01G004150	3
A01	4889746	4893179	Ghir_A01G004160	5
A01	4902031	4904617	Ghir_A01G004170	5
A01	4912406	4915983	Ghir_A01G004180	6
A01	4916042	4919055	Ghir_A01G004190	4
A01	4924189	4926855	Ghir_A01G004200	3
A01	4943275	4973818	Ghir_A01G004210	17
A01	5047064	5057682	Ghir_A01G004220	28
A01	5080676	5086873	Ghir_A01G004230	30
A01	5098052	5105473	Ghir_A01G004240	5
A01	5235330	5237337	Ghir_A01G004260	3
A01	5311375	5313668	Ghir_A01G004290	2
A01	5340292	5345466	Ghir_A01G004300	15
A01	5356084	5356953	Ghir_A01G004310	1
A01	5403244	5407213	Ghir_A01G004330	4
A01	5410999	5415071	Ghir_A01G004340	5
A01	5416691	5422325	Ghir_A01G004350	11
A01	5468311	5470238	Ghir_A01G004370	2
A01	5498062	5502025	Ghir_A01G004400	1
A01	5741910	5743154	Ghir_A01G004430	1
A01	5766195	5780336	Ghir_A01G004440	21
A01	5780892	5784172	Ghir_A01G004450	3
A01	5788346	5793345	Ghir_A01G004460	2
A01	5795781	5799772	Ghir_A01G004470	6
A01	5808401	5812859	Ghir_A01G004480	4
A01	5916901	5918780	Ghir_A01G004510	2
A01	5919949	5923224	Ghir_A01G004520	4
A01	5923674	5928230	Ghir_A01G004530	10
A01	5946627	5951512	Ghir_A01G004540	8
A01	5959091	5963475	Ghir_A01G004550	9
A01	5965019	5968454	Ghir_A01G004560	6
A01	5979545	5981534	Ghir_A01G004590	5
A01	5992157	5994005	Ghir_A01G004610	2
A01	5995098	6003501	Ghir_A01G004620	19
A01	6004043	6006095	Ghir_A01G004630	4
A01	6013825	6015501	Ghir_A01G004640	3
A01	6019989	6022914	Ghir_A01G004650	9
A01	6023265	6025690	Ghir_A01G004660	3
A01	6043226	6047875	Ghir_A01G004670	8
A01	6048661	6051724	Ghir_A01G004680	3
A01	6058106	6060648	Ghir_A01G004690	6
A01	6065202	6069207	Ghir_A01G004700	12
A01	6076812	6081823	Ghir_A01G004710	13
A01	6082148	6087538	Ghir_A01G004720	7
A01	6370143	6373711	Ghir_A01G004740	1
A01	6429243	6432548	Ghir_A01G004750	1
A01	6473950	6477344	Ghir_A01G004770	1
A01	6479804	6490215	Ghir_A01G004780	10
A01	6537983	6539878	Ghir_A01G004810	21
A01	6542664	6544658	Ghir_A01G004820	1
A01	6607608	6614731	Ghir_A01G004840	14
A01	6670100	6675169	Ghir_A01G004850	9
A01	6678616	6683396	Ghir_A01G004860	12
A01	6732418	6733291	Ghir_A01G004880	1
A01	6734448	6737842	Ghir_A01G004890	8
A01	6744399	6750519	Ghir_A01G004900	17
A01	6757224	6778021	Ghir_A01G004910	9
A01	6826510	6829468	Ghir_A01G004930	9
A01	6829606	6830519	Ghir_A01G004940	1
A01	6831695	6834496	Ghir_A01G004950	5
A01	6834657	6838573	Ghir_A01G004970	4
A01	6848339	6851452	Ghir_A01G004980	6
A01	6853756	6857241	Ghir_A01G004990	8
A01	6882390	6885849	Ghir_A01G005000	6
A01	6887328	6892944	Ghir_A01G005010	3
A01	6893052	6897202	Ghir_A01G005020	8
A01	6945841	6948809	Ghir_A01G005050	4
A01	6978350	6980541	Ghir_A01G005070	1
A01	6992009	6995437	Ghir_A01G005080	5
A01	7004539	7010852	Ghir_A01G005090	8
A01	7086210	7090739	Ghir_A01G005100	1
A01	7090468	7095938	Ghir_A01G005110	4
A01	7127640	7128930	Ghir_A01G005120	3
A01	7133816	7134819	Ghir_A01G005130	1
A01	7225535	7226735	Ghir_A01G005150	5
A01	7228686	7236483	Ghir_A01G005160	9
A01	7236879	7240806	Ghir_A01G005170	6
A01	7241102	7245233	Ghir_A01G005180	6
A01	7323217	7325847	Ghir_A01G005200	2
A01	7378535	7380589	Ghir_A01G005210	6
A01	7381195	7384216	Ghir_A01G005220	3
A01	7384442	7393793	Ghir_A01G005230	27
A01	7400736	7403800	Ghir_A01G005240	10
A01	7408022	7411755	Ghir_A01G005260	4
A01	7411693	7412964	Ghir_A01G005270	1
A01	7416766	7417760	Ghir_A01G005280	1
A01	7436188	7440973	Ghir_A01G005290	5
A01	7485719	7488997	Ghir_A01G005300	4
A01	7504144	7508321	Ghir_A01G005310	6
A01	7510839	7523979	Ghir_A01G005320	5
A01	7555307	7581691	Ghir_A01G005330	3
A01	7598523	7607006	Ghir_A01G005360	16
A01	7608395	7610214	Ghir_A01G005370	2
A01	7627110	7636697	Ghir_A01G005380	9
A01	7643254	7645602	Ghir_A01G005390	1
A01	7646107	7649904	Ghir_A01G005400	9
A01	7653231	7657035	Ghir_A01G005410	6
A01	7658091	7664395	Ghir_A01G005420	11
A01	7675293	7681195	Ghir_A01G005440	15
A01	7717144	7717680	Ghir_A01G005490	1
A01	7801355	7806827	Ghir_A01G005510	12
A01	7827229	7829542	Ghir_A01G005530	2
A01	7846906	7851080	Ghir_A01G005540	6
A01	7890212	7895131	Ghir_A01G005550	9
A01	7906697	7908914	Ghir_A01G005560	3
A01	7911248	7913136	Ghir_A01G005570	2
A01	7914651	7917370	Ghir_A01G005580	2
A01	7919829	7923218	Ghir_A01G005590	2
A01	7960097	7972088	Ghir_A01G005600	2
A01	8023241	8024681	Ghir_A01G005620	2
A01	8029150	8034096	Ghir_A01G005630	11
A01	8034283	8038241	Ghir_A01G005640	10
A01	8040469	8042457	Ghir_A01G005650	4
A01	8042616	8046985	Ghir_A01G005660	18
A01	8058281	8061040	Ghir_A01G005670	9
A01	8085861	8087746	Ghir_A01G005680	7
A01	8087876	8092228	Ghir_A01G005690	4
A01	8110653	8111533	Ghir_A01G005700	1
A01	8122888	8125573	Ghir_A01G005710	7
A01	8125741	8131630	Ghir_A01G005720	12
A01	8162429	8164296	Ghir_A01G005740	5
A01	8166336	8171679	Ghir_A01G005750	12
A01	8209740	8210402	Ghir_A01G005760	1
A01	8254827	8257327	Ghir_A01G005770	3
A01	8276328	8277881	Ghir_A01G005780	3
A01	8356049	8358225	Ghir_A01G005790	3
A01	8372835	8374450	Ghir_A01G005800	1
A01	8375499	8384845	Ghir_A01G005810	22
A01	8385980	8388175	Ghir_A01G005820	7
A01	8389706	8393891	Ghir_A01G005830	13
A01	8395250	8397796	Ghir_A01G005840	2
A01	8410155	8414154	Ghir_A01G005850	5
A01	8434408	8434966	Ghir_A01G005870	1
A01	8470951	8476130	Ghir_A01G005880	6
A01	8471696	8474215	Ghir_A01G005890	2
A01	8493873	8494826	Ghir_A01G005920	1
A01	8526323	8530478	Ghir_A01G005950	13
A01	8530787	8533632	Ghir_A01G005960	5
A01	8588637	8590249	Ghir_A01G005970	2
A01	8591496	8602349	Ghir_A01G005980	13
A01	8602624	8605341	Ghir_A01G005990	7
A01	8634467	8647750	Ghir_A01G006000	30
A01	8646474	8647402	Ghir_A01G006010	2
A01	8647820	8649721	Ghir_A01G006020	6
A01	8680977	8688473	Ghir_A01G006030	11
A01	8688557	8689503	Ghir_A01G006040	3
A01	8693369	8697033	Ghir_A01G006050	11
A01	8715342	8716078	Ghir_A01G006070	1
A01	8750345	8757834	Ghir_A01G006080	15
A01	8788259	8790052	Ghir_A01G006090	1
A01	8819694	8821606	Ghir_A01G006100	1
A01	8843950	8847865	Ghir_A01G006110	10
A01	8854469	8856022	Ghir_A01G006120	4
A01	8866190	8871467	Ghir_A01G006130	9
A01	8866190	8869320	Ghir_A01G006140	2
A01	9044429	9047814	Ghir_A01G006170	7
A01	9089278	9103165	Ghir_A01G006180	8
A01	9236399	9238257	Ghir_A01G006200	2
A01	9263799	9273603	Ghir_A01G006210	3
A01	9327414	9338894	Ghir_A01G006220	20
A01	9475222	9503436	Ghir_A01G006240	16
A01	9520486	9526060	Ghir_A01G006260	4
A01	9530950	9532207	Ghir_A01G006270	4
A01	9532312	9532877	Ghir_A01G006280	1
A01	9563877	9568565	Ghir_A01G006290	5
A01	9667636	9670174	Ghir_A01G006300	2
A01	9838593	9840750	Ghir_A01G006310	6
A01	9896158	9899294	Ghir_A01G006320	3
A01	9919640	9920874	Ghir_A01G006330	1
A01	9928406	9932643	Ghir_A01G006340	14
A01	10000952	10004979	Ghir_A01G006350	2
A01	10164241	10166979	Ghir_A01G006360	7
A01	10193485	10194644	Ghir_A01G006370	3
A01	10207596	10208922	Ghir_A01G006380	4
A01	10223557	10227126	Ghir_A01G006390	7
A01	10259490	10264355	Ghir_A01G006400	11
A01	10265036	10267499	Ghir_A01G006410	3
A01	10276364	10279863	Ghir_A01G006420	3
A01	10305146	10309126	Ghir_A01G006430	3
A01	10346196	10349479	Ghir_A01G006440	6
A01	10350924	10353615	Ghir_A01G006450	4
A01	10377933	10378903	Ghir_A01G006460	1
A01	10383414	10388745	Ghir_A01G006470	18
A01	10414142	10415759	Ghir_A01G006480	2
A01	10443868	10447316	Ghir_A01G006490	7
A01	10447518	10452586	Ghir_A01G006500	10
A01	10447660	10448634	Ghir_A01G006510	1
A01	10467876	10473157	Ghir_A01G006520	14
A01	10486951	10495367	Ghir_A01G006530	20
A01	10571704	10576872	Ghir_A01G006550	2
A01	10607160	10614578	Ghir_A01G006560	17
A01	10670604	10671880	Ghir_A01G006570	1
A01	10705571	10709533	Ghir_A01G006580	2
A01	10781819	10784726	Ghir_A01G006590	27
A01	10828187	10830408	Ghir_A01G006620	5
A01	10831342	10832673	Ghir_A01G006630	1
A01	10837937	10841189	Ghir_A01G006640	11
A01	10843201	10845603	Ghir_A01G006650	4
A01	10852083	10853731	Ghir_A01G006660	2
A01	10855850	10859035	Ghir_A01G006670	1
A01	10862315	10872311	Ghir_A01G006680	7
A01	10912511	10913395	Ghir_A01G006690	1
A01	10921624	10925300	Ghir_A01G006710	8
A01	10929111	10930096	Ghir_A01G006720	2
A01	11057704	11062451	Ghir_A01G006730	7
A01	11069907	11073774	Ghir_A01G006740	1
A01	11316773	11322431	Ghir_A01G006750	18
A01	11400251	11400855	Ghir_A01G006780	1
A01	11404849	11408681	Ghir_A01G006790	3
A01	11450837	11454657	Ghir_A01G006810	11
A01	11456179	11458923	Ghir_A01G006820	5
A01	11471172	11475275	Ghir_A01G006830	10
A01	11475252	11477266	Ghir_A01G006840	5
A01	11478080	11480834	Ghir_A01G006850	9
A01	11480912	11482225	Ghir_A01G006860	3
A01	11515347	11527710	Ghir_A01G006880	7
A01	11552852	11554580	Ghir_A01G006890	4
A01	11577479	11579992	Ghir_A01G006900	1
A01	11582081	11586233	Ghir_A01G006910	8
A01	11586884	11594494	Ghir_A01G006920	16
A01	11658184	11659483	Ghir_A01G006940	2
A01	11659847	11661809	Ghir_A01G006950	1
A01	11680897	11684159	Ghir_A01G006960	3
A01	11697750	11700064	Ghir_A01G006970	2
A01	11700675	11704093	Ghir_A01G006980	8
A01	11709763	11718445	Ghir_A01G007000	9
A01	11717645	11719795	Ghir_A01G007010	4
A01	11720001	11722086	Ghir_A01G007020	2
A01	11723039	11727396	Ghir_A01G007030	11
A01	11756453	11757733	Ghir_A01G007040	2
A01	11758138	11761061	Ghir_A01G007050	5
A01	11792764	11797187	Ghir_A01G007070	5
A01	11798317	11802563	Ghir_A01G007080	11
A01	11841109	11842539	Ghir_A01G007090	4
A01	11865838	11871094	Ghir_A01G007100	12
A01	11873232	11876495	Ghir_A01G007110	7
A01	11877298	11883812	Ghir_A01G007120	24
A01	11896882	11899683	Ghir_A01G007130	10
A01	11899767	11901319	Ghir_A01G007140	2
A01	11911620	11918131	Ghir_A01G007160	2
A01	11945693	11949779	Ghir_A01G007190	13
A01	12024422	12027722	Ghir_A01G007210	2
A01	12050447	12054492	Ghir_A01G007230	9
A01	12055324	12057891	Ghir_A01G007240	4
A01	12088306	12093283	Ghir_A01G007250	16
A01	12093522	12093979	Ghir_A01G007260	2
A01	12096773	12097996	Ghir_A01G007270	16
A01	12143416	12145712	Ghir_A01G007280	11
A01	12187956	12190147	Ghir_A01G007300	5
A01	12221367	12227259	Ghir_A01G007320	19
A01	12251649	12254587	Ghir_A01G007330	5
A01	12286836	12300963	Ghir_A01G007340	23
A01	12468664	12472783	Ghir_A01G007390	15
A01	12477033	12479280	Ghir_A01G007400	5
A01	12534650	12535432	Ghir_A01G007420	1
A01	12535478	12536223	Ghir_A01G007430	1
A01	12600561	12602659	Ghir_A01G007450	3
A01	12607170	12611429	Ghir_A01G007460	16
A01	12616554	12618934	Ghir_A01G007480	8
A01	12619385	12620656	Ghir_A01G007490	2
A01	12621441	12624943	Ghir_A01G007500	13
A01	12625408	12628727	Ghir_A01G007510	9
A01	12643536	12648686	Ghir_A01G007520	14
A01	12649259	12651873	Ghir_A01G007530	8
A01	12654271	12657901	Ghir_A01G007550	3
A01	12711404	12713860	Ghir_A01G007560	9
A01	12714200	12716701	Ghir_A01G007570	7
A01	12775205	12777029	Ghir_A01G007580	1
A01	12784571	12792412	Ghir_A01G007590	22
A01	12794863	12801691	Ghir_A01G007600	21
A01	12810412	12811287	Ghir_A01G007610	1
A01	12814468	12818727	Ghir_A01G007620	9
A01	12826591	12836485	Ghir_A01G007630	12
A01	12876646	12878899	Ghir_A01G007640	5
A01	12881471	12884880	Ghir_A01G007650	3
A01	12888333	12890733	Ghir_A01G007660	8
A01	12891615	12891861	Ghir_A01G007670	2
A01	12892063	12894243	Ghir_A01G007680	3
A01	12894271	12895220	Ghir_A01G007690	2
A01	12896606	12897477	Ghir_A01G007700	4
A01	12898148	12900157	Ghir_A01G007710	10
A01	12944391	12952359	Ghir_A01G007720	6
A01	12944468	12947235	Ghir_A01G007730	2
A01	12955783	12959164	Ghir_A01G007740	11
A01	12963498	12965306	Ghir_A01G007760	4
A01	12991659	12997129	Ghir_A01G007770	8
A01	12996219	13001486	Ghir_A01G007780	7
A01	13005164	13008329	Ghir_A01G007790	1
A01	13008864	13009899	Ghir_A01G007800	3
A01	13045955	13050059	Ghir_A01G007810	8
A01	13064629	13070180	Ghir_A01G007820	12
A01	13086597	13086953	Ghir_A01G007830	1
A01	13087092	13098587	Ghir_A01G007840	11
A01	13101736	13103556	Ghir_A01G007850	3
A01	13149497	13150660	Ghir_A01G007880	1
A01	13260150	13262971	Ghir_A01G007900	2
A01	13446260	13448434	Ghir_A01G007910	4
A01	13646720	13649146	Ghir_A01G007920	2
A01	13809835	13815354	Ghir_A01G007950	7
A01	13888442	13890489	Ghir_A01G007960	3
A01	13892230	13893839	Ghir_A01G007970	14
A01	13892806	13898858	Ghir_A01G007980	29
A01	13903382	13905592	Ghir_A01G007990	7
A01	13905764	13907901	Ghir_A01G008000	5
A01	13909973	13913271	Ghir_A01G008010	8
A01	13920602	13923607	Ghir_A01G008020	15
A01	13925442	13933058	Ghir_A01G008030	6
A01	13933191	13935869	Ghir_A01G008040	4
A01	13933384	13934770	Ghir_A01G008050	3
A01	14003272	14004421	Ghir_A01G008060	1
A01	14091744	14094809	Ghir_A01G008090	3
A01	14124443	14128627	Ghir_A01G008100	9
A01	14158262	14166642	Ghir_A01G008130	16
A01	14167338	14178139	Ghir_A01G008140	2
A01	14177523	14182878	Ghir_A01G008150	8
A01	14187056	14197302	Ghir_A01G008160	19
A01	14245035	14248806	Ghir_A01G008180	1
A01	14251127	14252928	Ghir_A01G008190	4
A01	14268518	14272048	Ghir_A01G008200	8
A01	14301008	14306960	Ghir_A01G008210	6
A01	14378444	14382914	Ghir_A01G008220	6
A01	14383299	14386849	Ghir_A01G008230	8
A01	14386854	14391364	Ghir_A01G008240	17
A01	14444929	14448551	Ghir_A01G008250	7
A01	14482373	14485486	Ghir_A01G008260	10
A01	14487191	14492613	Ghir_A01G008270	22
A01	14500624	14505436	Ghir_A01G008280	11
A01	14506127	14509238	Ghir_A01G008290	4
A01	14512313	14515704	Ghir_A01G008300	6
A01	14536142	14538754	Ghir_A01G008310	10
A01	14544108	14547810	Ghir_A01G008320	25
A01	14547887	14548942	Ghir_A01G008330	1
A01	14549398	14552437	Ghir_A01G008340	13
A01	14553402	14556889	Ghir_A01G008350	4
A01	14558584	14560706	Ghir_A01G008360	7
A01	14561511	14565147	Ghir_A01G008370	9
A01	14561669	14564503	Ghir_A01G008380	8
A01	14568453	14572569	Ghir_A01G008390	2
A01	14611538	14616836	Ghir_A01G008400	18
A01	14617901	14626555	Ghir_A01G008410	14
A01	14648410	14655399	Ghir_A01G008420	15
A01	14698671	14702519	Ghir_A01G008440	10
A01	14701805	14705700	Ghir_A01G008450	2
A01	14756071	14762368	Ghir_A01G008460	13
A01	14951214	14953226	Ghir_A01G008470	4
A01	15221495	15222845	Ghir_A01G008500	5
A01	15224659	15234142	Ghir_A01G008510	16
A01	15867469	15872099	Ghir_A01G008530	1
A01	15955494	15956919	Ghir_A01G008550	4
A01	15970696	15976036	Ghir_A01G008560	10
A01	15976893	15980583	Ghir_A01G008570	5
A01	16246924	16250405	Ghir_A01G008620	6
A01	16366866	16370372	Ghir_A01G008640	2
A01	16376356	16389728	Ghir_A01G008650	18
A01	16438610	16445774	Ghir_A01G008670	22
A01	16586083	16587456	Ghir_A01G008690	1
A01	16884937	16887653	Ghir_A01G008720	2
A01	16962744	16977328	Ghir_A01G008750	14
A01	16978926	16989801	Ghir_A01G008760	26
A01	17000045	17001055	Ghir_A01G008770	1
A01	17017361	17020695	Ghir_A01G008810	10
A01	17027195	17030957	Ghir_A01G008820	9
A01	17060032	17062192	Ghir_A01G008830	3
A01	17127679	17128750	Ghir_A01G008840	2
A01	17167850	17171147	Ghir_A01G008850	2
A01	17189495	17193079	Ghir_A01G008860	2
A01	17268591	17277866	Ghir_A01G008870	4
A01	17300051	17301755	Ghir_A01G008880	2
A01	17389219	17394523	Ghir_A01G008890	6
A01	17447823	17448766	Ghir_A01G008900	2
A01	17449353	17450112	Ghir_A01G008910	1
A01	17457029	17464361	Ghir_A01G008920	7
A01	17458895	17461266	Ghir_A01G008930	4
A01	17482779	17491488	Ghir_A01G008940	3
A01	17532244	17537613	Ghir_A01G008950	14
A01	17745266	17745890	Ghir_A01G008960	2
A01	17746533	17747793	Ghir_A01G008970	1
A01	17748823	17749821	Ghir_A01G008980	3
A01	17750492	17751164	Ghir_A01G008990	1
A01	17769628	17770122	Ghir_A01G009000	3
A01	17774288	17778971	Ghir_A01G009010	8
A01	17829232	17831424	Ghir_A01G009020	3
A01	17838484	17854365	Ghir_A01G009030	22
A01	17855979	17859812	Ghir_A01G009040	16
A01	17970417	17982079	Ghir_A01G009050	13
A01	18026175	18027185	Ghir_A01G009060	1
A01	18029210	18033263	Ghir_A01G009070	4
A01	18050521	18064181	Ghir_A01G009080	17
A01	18091639	18094129	Ghir_A01G009100	4
A01	18123445	18125641	Ghir_A01G009120	1
A01	18160656	18187337	Ghir_A01G009130	21
A01	18276452	18282735	Ghir_A01G009140	14
A01	18398602	18399878	Ghir_A01G009150	3
A01	18401138	18402827	Ghir_A01G009160	2
A01	18422369	18437149	Ghir_A01G009180	24
A01	18655168	18656299	Ghir_A01G009200	2
A01	18674320	18677653	Ghir_A01G009210	5
A01	18730172	18734832	Ghir_A01G009220	5
A01	18750988	18754844	Ghir_A01G009230	5
A01	18791299	18807545	Ghir_A01G009240	28
A01	18847824	18851465	Ghir_A01G009250	8
A01	18878620	18879593	Ghir_A01G009260	1
A01	18890958	18892964	Ghir_A01G009270	3
A01	18972971	18979457	Ghir_A01G009280	19
A01	19051654	19053196	Ghir_A01G009300	7
A01	19075778	19084035	Ghir_A01G009310	27
A01	19085849	19092782	Ghir_A01G009320	10
A01	19247005	19253800	Ghir_A01G009330	9
A01	19254202	19257339	Ghir_A01G009340	8
A01	19297561	19300352	Ghir_A01G009350	3
A01	19304734	19306824	Ghir_A01G009360	4
A01	19348420	19353134	Ghir_A01G009370	11
A01	19465667	19469916	Ghir_A01G009390	14
A01	19469213	19470968	Ghir_A01G009400	5
A01	19498014	19501708	Ghir_A01G009410	5
A01	19505320	19507769	Ghir_A01G009420	6
A01	19508021	19510965	Ghir_A01G009430	8
A01	19519806	19523813	Ghir_A01G009440	13
A01	19541616	19545399	Ghir_A01G009450	8
A01	19545376	19548711	Ghir_A01G009460	10
A01	19556827	19559981	Ghir_A01G009470	2
A01	19560589	19565152	Ghir_A01G009480	6
A01	19637476	19640270	Ghir_A01G009490	8
A01	19640643	19650463	Ghir_A01G009500	21
A01	19687847	19694872	Ghir_A01G009510	15
A01	19706271	19707801	Ghir_A01G009520	3
A01	19725643	19728226	Ghir_A01G009530	2
A01	19762627	19763806	Ghir_A01G009550	6
A01	19807336	19808710	Ghir_A01G009570	3
A01	19815531	19817010	Ghir_A01G009580	6
A01	19827131	19829220	Ghir_A01G009590	1
A01	19852666	19857716	Ghir_A01G009600	9
A01	19946917	19951501	Ghir_A01G009620	18
A01	19979933	19998294	Ghir_A01G009630	23
A01	20095866	20099576	Ghir_A01G009640	9
A01	20110840	20115356	Ghir_A01G009650	15
A01	20116737	20120464	Ghir_A01G009660	12
A01	20399128	20403292	Ghir_A01G009680	2
A01	20464295	20466844	Ghir_A01G009690	1
A01	20467534	20469019	Ghir_A01G009700	3
A01	20469403	20473648	Ghir_A01G009710	10
A01	20475831	20484614	Ghir_A01G009720	13
A01	20527881	20536397	Ghir_A01G009730	23
A01	20537781	20541216	Ghir_A01G009740	6
A01	20607336	20609886	Ghir_A01G009750	5
A01	20623133	20626697	Ghir_A01G009760	28
A01	20633014	20635237	Ghir_A01G009770	8
A01	20635218	20636799	Ghir_A01G009780	2
A01	20743691	20753099	Ghir_A01G009790	10
A01	20769372	20771228	Ghir_A01G009800	3
A01	20820736	20821401	Ghir_A01G009810	1
A01	20837483	20839356	Ghir_A01G009820	4
A01	20918462	20926080	Ghir_A01G009840	18
A01	20918462	20920167	Ghir_A01G009850	8
A01	21024434	21028720	Ghir_A01G009870	14
A01	21055806	21057081	Ghir_A01G009880	2
A01	21094118	21095816	Ghir_A01G009890	2
A01	21096268	21098289	Ghir_A01G009900	6
A01	21099604	21100104	Ghir_A01G009910	1
A01	21138025	21141712	Ghir_A01G009920	14
A01	21182105	21184795	Ghir_A01G009930	2
A01	21224967	21226857	Ghir_A01G009940	2
A01	21328682	21330637	Ghir_A01G009950	2
A01	21463773	21466173	Ghir_A01G009970	8
A01	21712572	21718466	Ghir_A01G009990	7
A01	22067138	22074978	Ghir_A01G010000	20
A01	22142635	22145696	Ghir_A01G010020	10
A01	22146139	22149584	Ghir_A01G010030	7
A01	22265098	22272685	Ghir_A01G010040	10
A01	22289163	22292350	Ghir_A01G010050	4
A01	22292448	22294416	Ghir_A01G010060	3
A01	22307205	22309249	Ghir_A01G010070	1
A01	22418457	22422185	Ghir_A01G010080	3
A01	22550667	22555711	Ghir_A01G010090	11
A01	22708854	22710388	Ghir_A01G010110	1
A01	22850399	22851664	Ghir_A01G010120	3
A01	23246051	23247745	Ghir_A01G010130	1
A01	23376903	23383179	Ghir_A01G010140	21
A01	23386502	23396054	Ghir_A01G010150	11
A01	23506735	23508831	Ghir_A01G010160	6
A01	23511566	23515074	Ghir_A01G010170	6
A01	23551911	23554432	Ghir_A01G010180	2
A01	23657644	23661217	Ghir_A01G010190	5
A01	23667353	23671013	Ghir_A01G010200	9
A01	23984070	23985095	Ghir_A01G010220	1
A01	23998272	24000994	Ghir_A01G010230	4
A01	23998727	24004747	Ghir_A01G010240	12
A01	24040233	24042393	Ghir_A01G010250	5
A01	24070585	24073328	Ghir_A01G010260	3
A01	24091601	24095990	Ghir_A01G010270	5
A01	24372414	24372809	Ghir_A01G010290	1
A01	24375936	24377788	Ghir_A01G010300	4
A01	24670982	24675191	Ghir_A01G010310	10
A01	24675787	24676408	Ghir_A01G010320	3
A01	24701180	24703469	Ghir_A01G010330	6
A01	24726350	24730510	Ghir_A01G010340	12
A01	24742926	24746639	Ghir_A01G010350	2
A01	24849348	24856897	Ghir_A01G010360	27
A01	24887878	24896426	Ghir_A01G010370	17
A01	25122186	25130880	Ghir_A01G010380	11
A01	25132736	25134384	Ghir_A01G010390	2
A01	25140275	25144062	Ghir_A01G010400	10
A01	25144316	25147884	Ghir_A01G010410	14
A01	25186064	25188734	Ghir_A01G010420	6
A01	25213879	25219730	Ghir_A01G010430	15
A01	25334766	25336897	Ghir_A01G010440	1
A01	25399963	25404130	Ghir_A01G010450	11
A01	25405499	25408968	Ghir_A01G010460	5
A01	25429758	25432447	Ghir_A01G010470	5
A01	25432837	25436563	Ghir_A01G010480	12
A01	25532979	25543228	Ghir_A01G010490	6
A01	25545602	25550463	Ghir_A01G010510	14
A01	25584116	25588616	Ghir_A01G010520	9
A01	25679734	25683575	Ghir_A01G010530	11
A01	25783032	25788027	Ghir_A01G010550	4
A01	25793942	25796734	Ghir_A01G010560	10
A01	25823991	25825853	Ghir_A01G010570	2
A01	25824358	25825694	Ghir_A01G010580	1
A01	25966865	25968926	Ghir_A01G010600	3
A01	25990962	25997780	Ghir_A01G010620	13
A01	26006673	26010642	Ghir_A01G010630	6
A01	26088228	26091407	Ghir_A01G010660	7
A01	26093101	26095310	Ghir_A01G010670	7
A01	26205096	26207822	Ghir_A01G010700	9
A01	26234114	26238341	Ghir_A01G010710	4
A01	26238421	26239916	Ghir_A01G010720	6
A01	26240139	26244897	Ghir_A01G010730	2
A01	26246099	26248407	Ghir_A01G010740	5
A01	26315876	26317369	Ghir_A01G010750	3
A01	26399783	26401225	Ghir_A01G010770	7
A01	26439779	26442215	Ghir_A01G010780	4
A01	26520936	26527211	Ghir_A01G010800	16
A01	26526315	26528402	Ghir_A01G010810	2
A01	26566207	26574265	Ghir_A01G010830	13
A01	26783508	26786199	Ghir_A01G010860	2
A01	27029742	27031598	Ghir_A01G010880	3
A01	27117160	27120591	Ghir_A01G010900	8
A01	27231700	27233548	Ghir_A01G010910	3
A01	27519251	27521353	Ghir_A01G010940	1
A01	27551280	27559241	Ghir_A01G010950	26
A01	27972386	27974099	Ghir_A01G010980	2
A01	28281221	28286015	Ghir_A01G010990	9
A01	29265762	29267039	Ghir_A01G011010	1
A01	29373983	29382862	Ghir_A01G011020	4
A01	29674844	29680210	Ghir_A01G011030	12
A01	30140262	30144485	Ghir_A01G011050	9
A01	30629109	30630503	Ghir_A01G011080	2
A01	30692139	30693314	Ghir_A01G011090	1
A01	31315125	31317756	Ghir_A01G011110	2
A01	31510841	31512147	Ghir_A01G011120	3
A01	31609910	31611576	Ghir_A01G011140	1
A01	31765206	31773391	Ghir_A01G011150	16
A01	31903093	31907651	Ghir_A01G011160	11
A01	31917891	31921880	Ghir_A01G011170	9
A01	32163993	32172962	Ghir_A01G011210	13
A01	32173087	32174509	Ghir_A01G011220	2
A01	32427903	32429280	Ghir_A01G011240	1
A01	32496284	32500473	Ghir_A01G011250	5
A01	32594818	32595631	Ghir_A01G011260	4
A01	32599018	32605332	Ghir_A01G011270	19
A01	32650723	32653585	Ghir_A01G011290	3
A01	32700579	32703770	Ghir_A01G011310	7
A01	32704709	32706190	Ghir_A01G011320	3
A01	32779472	32784444	Ghir_A01G011330	10
A01	32825591	32828407	Ghir_A01G011340	8
A01	32884250	32888328	Ghir_A01G011360	16
A01	32954735	32959268	Ghir_A01G011370	10
A01	32973566	32978442	Ghir_A01G011380	13
A01	33004620	33006719	Ghir_A01G011390	5
A01	33004734	33006328	Ghir_A01G011400	4
A01	33223212	33231196	Ghir_A01G011410	2
A01	33232122	33237321	Ghir_A01G011420	18
A01	33604465	33608983	Ghir_A01G011450	8
A01	33609386	33611344	Ghir_A01G011460	7
A01	33614950	33618144	Ghir_A01G011480	3
A01	33857523	33860861	Ghir_A01G011530	7
A01	34024559	34036590	Ghir_A01G011540	15
A01	34037543	34039971	Ghir_A01G011550	2
A01	34040566	34042967	Ghir_A01G011560	8
A01	34191336	34194277	Ghir_A01G011570	7
A01	35473069	35494147	Ghir_A01G011590	12
A01	36453885	36462976	Ghir_A01G011600	17
A01	38080790	38086339	Ghir_A01G011640	16
A01	38233899	38238626	Ghir_A01G011650	12
A01	38302989	38304732	Ghir_A01G011660	3
A01	38971798	38973610	Ghir_A01G011670	1
A01	39163310	39164459	Ghir_A01G011680	3
A01	39698778	39710991	Ghir_A01G011710	15
A01	39749692	39750559	Ghir_A01G011720	1
A01	39779484	39782028	Ghir_A01G011730	4
A01	39848905	39857333	Ghir_A01G011740	28
A01	39996579	40025286	Ghir_A01G011750	7
A01	40179916	40187409	Ghir_A01G011760	28
A01	40312643	40315361	Ghir_A01G011770	24
A01	40396682	40397674	Ghir_A01G011780	2
A01	40430940	40432313	Ghir_A01G011800	5
A01	41182236	41196397	Ghir_A01G011840	26
A01	41391044	41392831	Ghir_A01G011850	1
A01	41738230	41743696	Ghir_A01G011870	13
A01	41869179	41878146	Ghir_A01G011880	7
A01	41881587	41885403	Ghir_A01G011890	3
A01	41965377	41974673	Ghir_A01G011900	13
A01	42065063	42088004	Ghir_A01G011910	8
A01	42080643	42082029	Ghir_A01G011930	1
A01	42127143	42129728	Ghir_A01G011950	1
A01	42131787	42135450	Ghir_A01G011960	4
A01	42136432	42141806	Ghir_A01G011970	7
A01	42180968	42186248	Ghir_A01G011980	9
A01	42181721	42185995	Ghir_A01G011990	8
A01	42186251	42188201	Ghir_A01G012000	3
A01	42219165	42230257	Ghir_A01G012010	30
A01	42532155	42535466	Ghir_A01G012100	2
A01	42879655	42896680	Ghir_A01G012130	25
A01	42895525	42902141	Ghir_A01G012140	10
A01	42950217	42955469	Ghir_A01G012150	11
A01	42975405	42979967	Ghir_A01G012160	7
A01	43070162	43071751	Ghir_A01G012180	1
A01	43178844	43180059	Ghir_A01G012190	6
A01	43180404	43185308	Ghir_A01G012200	8
A01	43387051	43387564	Ghir_A01G012210	1
A01	43387621	43388468	Ghir_A01G012220	1
A01	43483062	43485514	Ghir_A01G012230	3
A01	43487264	43489845	Ghir_A01G012240	6
A01	43493463	43500454	Ghir_A01G012250	11
A01	43559000	43563817	Ghir_A01G012260	14
A01	43738848	43742423	Ghir_A01G012280	6
A01	43771565	43776793	Ghir_A01G012290	9
A01	44343609	44347542	Ghir_A01G012300	1
A01	44408610	44412334	Ghir_A01G012310	5
A01	44801236	44805003	Ghir_A01G012320	3
A01	46387121	46388302	Ghir_A01G012330	3
A01	48242777	48243459	Ghir_A01G012370	2
A01	48459337	48461384	Ghir_A01G012390	7
A01	48537658	48539493	Ghir_A01G012400	1
A01	48580711	48581924	Ghir_A01G012410	2
A01	48583797	48586816	Ghir_A01G012420	13
A01	48606137	48609652	Ghir_A01G012430	6
A01	48677681	48679481	Ghir_A01G012470	1
A01	48804381	48808010	Ghir_A01G012480	12
A01	48808436	48814568	Ghir_A01G012490	11
A01	49026671	49031096	Ghir_A01G012500	6
A01	49065989	49068105	Ghir_A01G012510	5
A01	49078942	49080440	Ghir_A01G012520	3
A01	49126110	49129774	Ghir_A01G012530	4
A01	49229182	49234018	Ghir_A01G012540	3
A01	49504974	49509159	Ghir_A01G012560	4
A01	49947758	49949947	Ghir_A01G012570	6
A01	50042202	50045129	Ghir_A01G012580	4
A01	50071406	50078826	Ghir_A01G012590	16
A01	50312941	50318834	Ghir_A01G012610	19
A01	51632720	51635746	Ghir_A01G012630	2
A01	52587136	52588836	Ghir_A01G012650	3
A01	53121725	53127800	Ghir_A01G012660	6
A01	53326505	53331181	Ghir_A01G012670	8
A01	53482623	53483177	Ghir_A01G012680	2
A01	53561548	53562271	Ghir_A01G012700	1
A01	53912655	53935587	Ghir_A01G012720	3
A01	54061978	54067882	Ghir_A01G012730	4
A01	54162996	54171272	Ghir_A01G012740	10
A01	54330470	54337027	Ghir_A01G012750	7
A01	54335203	54339128	Ghir_A01G012760	4
A01	54439040	54444100	Ghir_A01G012770	15
A01	54494120	54495155	Ghir_A01G012790	2
A01	54640727	54642475	Ghir_A01G012800	6
A01	55451546	55453387	Ghir_A01G012820	6
A01	55545370	55549255	Ghir_A01G012840	6
A01	55579252	55581185	Ghir_A01G012860	1
A01	55581193	55584049	Ghir_A01G012870	5
A01	55587395	55590574	Ghir_A01G012880	1
A01	55590971	55593986	Ghir_A01G012890	6
A01	55598182	55603661	Ghir_A01G012900	11
A01	55748134	55751175	Ghir_A01G012920	7
A01	55897263	55900371	Ghir_A01G012940	3
A01	56557470	56560278	Ghir_A01G012970	1
A01	57171045	57174557	Ghir_A01G012980	8
A01	57938461	57942536	Ghir_A01G012990	6
A01	58462134	58463568	Ghir_A01G013000	4
A01	58602679	58605576	Ghir_A01G013010	14
A01	59116528	59124508	Ghir_A01G013020	19
A01	59390526	59391418	Ghir_A01G013030	1
A01	59955550	59958751	Ghir_A01G013050	5
A01	60269421	60270737	Ghir_A01G013060	3
A01	60954308	60960561	Ghir_A01G013150	12
A01	61770157	61774084	Ghir_A01G013160	6
A01	63319114	63323904	Ghir_A01G013170	10
A01	63398057	63400957	Ghir_A01G013180	5
A01	63602110	63608668	Ghir_A01G013190	11
A01	63666099	63679142	Ghir_A01G013210	23
A01	63906006	63911336	Ghir_A01G013220	20
A01	63936153	63937477	Ghir_A01G013230	3
A01	64049001	64051409	Ghir_A01G013240	7
A01	64114201	64128054	Ghir_A01G013250	17
A01	64636884	64641647	Ghir_A01G013270	18
A01	64643469	64647728	Ghir_A01G013280	9
A01	64659520	64661008	Ghir_A01G013290	5
A01	64939806	64941792	Ghir_A01G013300	8
A01	64959705	64964085	Ghir_A01G013310	6
A01	65002371	65014614	Ghir_A01G013320	17
A01	65520872	65524357	Ghir_A01G013330	3
A01	65598739	65601980	Ghir_A01G013340	4
A01	65632097	65633819	Ghir_A01G013350	2
A01	65634067	65640611	Ghir_A01G013360	8
A01	65700559	65710644	Ghir_A01G013370	21
A01	66549170	66551394	Ghir_A01G013380	1
A01	68731650	68735669	Ghir_A01G013410	9
A01	68734993	68735265	Ghir_A01G013420	1
A01	68790444	68795100	Ghir_A01G013430	4
A01	69490557	69494197	Ghir_A01G013440	4
A01	69598482	69605980	Ghir_A01G013450	9
A01	69645119	69651042	Ghir_A01G013460	14
A01	70214918	70216697	Ghir_A01G013470	1
A01	71536188	71539443	Ghir_A01G013510	5
A01	71975644	72017511	Ghir_A01G013520	8
A01	72018853	72020780	Ghir_A01G013530	6
A01	72224730	72228133	Ghir_A01G013550	5
A01	72270869	72274787	Ghir_A01G013570	3
A01	72271238	72272405	Ghir_A01G013580	1
A01	73016278	73018925	Ghir_A01G013590	2
A01	73128168	73132108	Ghir_A01G013600	1
A01	73248866	73250145	Ghir_A01G013610	1
A01	73333312	73334788	Ghir_A01G013620	2
A01	73492737	73496395	Ghir_A01G013630	16
A01	73496871	73501679	Ghir_A01G013640	9
A01	73583258	73585156	Ghir_A01G013660	4
A01	73586558	73588614	Ghir_A01G013670	1
A01	73693916	73696649	Ghir_A01G013680	5
A01	73801899	73817976	Ghir_A01G013690	18
A01	73806091	73807051	Ghir_A01G013700	7
A01	74082920	74087116	Ghir_A01G013730	7
A01	74742745	74753585	Ghir_A01G013750	19
A01	74775560	74779959	Ghir_A01G013760	3
A01	74990951	74993181	Ghir_A01G013770	1
A01	75348862	75350224	Ghir_A01G013780	3
A01	75513695	75526240	Ghir_A01G013800	16
A01	75674512	75675069	Ghir_A01G013810	2
A01	75676606	75678257	Ghir_A01G013820	1
A01	75742921	75747374	Ghir_A01G013830	11
A01	76441280	76447323	Ghir_A01G013840	13
A01	76805164	76809574	Ghir_A01G013850	9
A01	76811398	76814592	Ghir_A01G013860	3
A01	76816430	76828379	Ghir_A01G013870	6
A01	76820746	76827485	Ghir_A01G013880	4
A01	77640537	77645395	Ghir_A01G013890	16
A01	77659621	77661134	Ghir_A01G013900	4
A01	78089847	78093068	Ghir_A01G013920	4
A01	78709576	78713607	Ghir_A01G013930	8
A01	78851320	78857330	Ghir_A01G013940	14
A01	78857853	78860669	Ghir_A01G013950	3
A01	79453308	79457140	Ghir_A01G013960	4
A01	80603009	80607461	Ghir_A01G013990	7
A01	80649027	80651216	Ghir_A01G014000	2
A01	80738243	80740181	Ghir_A01G014010	1
A01	80936555	80937643	Ghir_A01G014020	1
A01	81185166	81193225	Ghir_A01G014030	10
A01	81547751	81548632	Ghir_A01G014060	3
A01	81556080	81557446	Ghir_A01G014070	5
A01	81559718	81560407	Ghir_A01G014080	1
A01	81573537	81574289	Ghir_A01G014090	1
A01	81667129	81669609	Ghir_A01G014100	1
A01	82067305	82072638	Ghir_A01G014110	6
A01	82067470	82068648	Ghir_A01G014120	1
A01	82173703	82176840	Ghir_A01G014130	10
A01	82247770	82253483	Ghir_A01G014140	1
A01	82258845	82263433	Ghir_A01G014150	4
A01	82617914	82619940	Ghir_A01G014190	4
A01	82896617	82899409	Ghir_A01G014200	2
A01	83424756	83426877	Ghir_A01G014210	7
A01	83630976	83636337	Ghir_A01G014220	6
A01	85047796	85049590	Ghir_A01G014240	4
A01	85412173	85415898	Ghir_A01G014250	5
A01	85413684	85415840	Ghir_A01G014260	1
A01	85610014	85612773	Ghir_A01G014270	6
A01	85614536	85622356	Ghir_A01G014280	19
A01	85797959	85802079	Ghir_A01G014290	9
A01	85804438	85805371	Ghir_A01G014300	1
A01	85978016	85984402	Ghir_A01G014310	10
A01	86004916	86006322	Ghir_A01G014320	1
A01	86106586	86123060	Ghir_A01G014340	20
A01	86189903	86206947	Ghir_A01G014350	19
A01	86209678	86211203	Ghir_A01G014360	4
A01	86276513	86281139	Ghir_A01G014370	6
A01	86317572	86318334	Ghir_A01G014380	1
A01	86319919	86324529	Ghir_A01G014390	9
A01	86676875	86681936	Ghir_A01G014400	13
A01	86682259	86684768	Ghir_A01G014410	3
A01	86686442	86694800	Ghir_A01G014420	14
A01	86712021	86715457	Ghir_A01G014430	4
A01	87188254	87203165	Ghir_A01G014440	21
A01	87325437	87329697	Ghir_A01G014450	7
A01	87695911	87697162	Ghir_A01G014460	1
A01	87871753	87875376	Ghir_A01G014480	3
A01	87967155	87967705	Ghir_A01G014500	3
A01	89272577	89274682	Ghir_A01G014570	8
A01	90875792	90879850	Ghir_A01G014610	1
A01	91048206	91052657	Ghir_A01G014630	15
A01	91066128	91078113	Ghir_A01G014640	18
A01	91104314	91105605	Ghir_A01G014660	1
A01	91107681	91111066	Ghir_A01G014670	5
A01	91241205	91242832	Ghir_A01G014680	2
A01	91331266	91335856	Ghir_A01G014690	5
A01	91339333	91344351	Ghir_A01G014700	7
A01	91393158	91401716	Ghir_A01G014710	11
A01	91418226	91419741	Ghir_A01G014730	3
A01	91425775	91433314	Ghir_A01G014740	24
A01	91429825	91435928	Ghir_A01G014750	23
A01	91542112	91544067	Ghir_A01G014760	2
A01	91687560	91690507	Ghir_A01G014770	6
A01	91698253	91700130	Ghir_A01G014780	4
A01	91777766	91780429	Ghir_A01G014790	3
A01	92118625	92123469	Ghir_A01G014800	19
A01	92399300	92401020	Ghir_A01G014810	7
A01	92410290	92416020	Ghir_A01G014820	5
A01	92798900	92803746	Ghir_A01G014830	9
A01	92933641	92940371	Ghir_A01G014840	9
A01	92942102	92943331	Ghir_A01G014850	2
A01	93140682	93142948	Ghir_A01G014860	3
A01	93152019	93162084	Ghir_A01G014870	30
A01	93162838	93166554	Ghir_A01G014880	7
A01	93247400	93249481	Ghir_A01G014890	4
A01	93250802	93253375	Ghir_A01G014900	12
A01	93294034	93296168	Ghir_A01G014910	6
A01	93303545	93311160	Ghir_A01G014920	2
A01	93348560	93349314	Ghir_A01G014930	1
A01	93349555	93352129	Ghir_A01G014940	4
A01	93562929	93583482	Ghir_A01G014950	24
A01	93725228	93727831	Ghir_A01G014960	8
A01	93728290	93732770	Ghir_A01G014970	7
A01	93764530	93767188	Ghir_A01G014980	3
A01	94012157	94015823	Ghir_A01G014990	7
A01	94018038	94022174	Ghir_A01G015000	7
A01	94044291	94049159	Ghir_A01G015010	5
A01	94049211	94052479	Ghir_A01G015020	8
A01	94300475	94302299	Ghir_A01G015040	3
A01	94362449	94367423	Ghir_A01G015050	14
A01	94384333	94388081	Ghir_A01G015060	6
A01	94397651	94399459	Ghir_A01G015070	3
A01	94491684	94500006	Ghir_A01G015090	7
A01	95171879	95174864	Ghir_A01G015130	3
A01	95578018	95582760	Ghir_A01G015150	6
A01	95582756	95588341	Ghir_A01G015160	14
A01	95978700	95983402	Ghir_A01G015170	6
A01	96232617	96234395	Ghir_A01G015180	1
A01	96770700	96774739	Ghir_A01G015190	5
A01	97347522	97350447	Ghir_A01G015210	8
A01	97725459	97727413	Ghir_A01G015220	4
A01	98707692	98710816	Ghir_A01G015230	3
A01	98711802	98716688	Ghir_A01G015240	16
A01	98729482	98732029	Ghir_A01G015250	2
A01	98738739	98741193	Ghir_A01G015260	12
A01	98740863	98749657	Ghir_A01G015270	26
A01	98769907	98773709	Ghir_A01G015280	6
A01	98909530	98911242	Ghir_A01G015300	7
A01	99108095	99109582	Ghir_A01G015310	1
A01	99154972	99159496	Ghir_A01G015320	12
A01	99220560	99223460	Ghir_A01G015330	6
A01	99524821	99528433	Ghir_A01G015350	14
A01	99609027	99612556	Ghir_A01G015360	8
A01	99728079	99764324	Ghir_A01G015380	25
A01	99934448	99937163	Ghir_A01G015400	3
A01	99940875	99947425	Ghir_A01G015410	9
A01	99948178	99951200	Ghir_A01G015420	5
A01	99988631	99990497	Ghir_A01G015430	2
A01	99991358	99994783	Ghir_A01G015440	2
A01	100171810	100174651	Ghir_A01G015450	6
A01	100177378	100180542	Ghir_A01G015460	10
A01	100245252	100258738	Ghir_A01G015470	19
A01	100321695	100323707	Ghir_A01G015480	1
A01	100349075	100354582	Ghir_A01G015490	13
A01	100402197	100405356	Ghir_A01G015500	8
A01	100428192	100444122	Ghir_A01G015520	7
A01	100516982	100520911	Ghir_A01G015540	4
A01	100711407	100713463	Ghir_A01G015560	4
A01	101358605	101361038	Ghir_A01G015570	4
A01	101361654	101363635	Ghir_A01G015580	5
A01	101361842	101363413	Ghir_A01G015590	5
A01	101854935	101859487	Ghir_A01G015600	10
A01	102454700	102456182	Ghir_A01G015620	2
A01	102514708	102518886	Ghir_A01G015630	6
A01	102543888	102551763	Ghir_A01G015640	9
A01	102553189	102554510	Ghir_A01G015650	1
A01	102554682	102558947	Ghir_A01G015660	17
A01	102571754	102575069	Ghir_A01G015670	6
A01	102728093	102731253	Ghir_A01G015700	11
A01	102735162	102737315	Ghir_A01G015710	21
A01	102763391	102763906	Ghir_A01G015720	2
A01	102853251	102855270	Ghir_A01G015730	3
A01	102935434	102937929	Ghir_A01G015770	3
A01	103191547	103192104	Ghir_A01G015800	2
A01	103471059	103471948	Ghir_A01G015810	1
A01	103863825	103865429	Ghir_A01G015840	10
A01	104090894	104094149	Ghir_A01G015850	11
A01	104160034	104164280	Ghir_A01G015870	6
A01	104221275	104223361	Ghir_A01G015890	3
A01	104291731	104293779	Ghir_A01G015910	2
A01	104296178	104299222	Ghir_A01G015920	8
A01	104301212	104304560	Ghir_A01G015930	1
A01	104372132	104375304	Ghir_A01G015940	7
A01	104377461	104378286	Ghir_A01G015950	2
A01	104378441	104379345	Ghir_A01G015960	2
A01	104448757	104450094	Ghir_A01G015970	2
A01	104453423	104456965	Ghir_A01G015980	4
A01	104461553	104463703	Ghir_A01G015990	4
A01	104536723	104538157	Ghir_A01G016000	2
A01	104581572	104583655	Ghir_A01G016010	4
A01	104584840	104592898	Ghir_A01G016020	12
A01	104870824	104881058	Ghir_A01G016030	28
A01	104954033	104957748	Ghir_A01G016050	18
A01	105303036	105307351	Ghir_A01G016060	12
A01	105318353	105322941	Ghir_A01G016070	10
A01	105322489	105325886	Ghir_A01G016080	5
A01	105382562	105386230	Ghir_A01G016090	10
A01	105386314	105389712	Ghir_A01G016100	3
A01	105472253	105474591	Ghir_A01G016110	7
A01	105512919	105513844	Ghir_A01G016120	3
A01	105566167	105568253	Ghir_A01G016130	10
A01	105568600	105571127	Ghir_A01G016140	3
A01	105639638	105643052	Ghir_A01G016150	15
A01	105650698	105652624	Ghir_A01G016160	13
A01	105652623	105653602	Ghir_A01G016170	3
A01	105692909	105695135	Ghir_A01G016180	8
A01	105704421	105707334	Ghir_A01G016190	8
A01	105708637	105710870	Ghir_A01G016200	1
A01	105784752	105788199	Ghir_A01G016210	11
A01	105893079	105895018	Ghir_A01G016220	4
A01	105899922	105903170	Ghir_A01G016230	4
A01	105966764	105971519	Ghir_A01G016260	9
A01	105973598	105977663	Ghir_A01G016270	4
A01	105978024	105980851	Ghir_A01G016280	4
A01	105982470	105985677	Ghir_A01G016290	6
A01	106020820	106024346	Ghir_A01G016300	11
A01	106029323	106032515	Ghir_A01G016310	8
A01	106119529	106122464	Ghir_A01G016330	1
A01	106162968	106167772	Ghir_A01G016350	16
A01	106167989	106172567	Ghir_A01G016360	11
A01	106217464	106220996	Ghir_A01G016380	4
A01	106268030	106276569	Ghir_A01G016390	27
A01	106324472	106327138	Ghir_A01G016410	4
A01	106404810	106413496	Ghir_A01G016420	11
A01	106416632	106417933	Ghir_A01G016430	1
A01	106446021	106450559	Ghir_A01G016450	6
A01	106484389	106485978	Ghir_A01G016460	2
A01	106490567	106493924	Ghir_A01G016470	12
A01	106499718	106502332	Ghir_A01G016480	6
A01	106504608	106507239	Ghir_A01G016490	6
A01	106562726	106565598	Ghir_A01G016500	4
A01	106610333	106611922	Ghir_A01G016520	5
A01	106643950	106646203	Ghir_A01G016530	6
A01	106708347	106709620	Ghir_A01G016540	4
A01	106722767	106724708	Ghir_A01G016550	4
A01	107099500	107111122	Ghir_A01G016610	5
A01	107111999	107116880	Ghir_A01G016620	11
A01	107179996	107185652	Ghir_A01G016630	11
A01	107241725	107245536	Ghir_A01G016640	12
A01	107294768	107297011	Ghir_A01G016650	4
A01	107307885	107309928	Ghir_A01G016660	1
A01	107330730	107338248	Ghir_A01G016670	4
A01	107361625	107365891	Ghir_A01G016680	6
A01	107366770	107375999	Ghir_A01G016690	15
A01	107377109	107379283	Ghir_A01G016700	3
A01	107379795	107382973	Ghir_A01G016710	14
A01	107399071	107402258	Ghir_A01G016720	3
A01	107408022	107410990	Ghir_A01G016730	8
A01	107415063	107420138	Ghir_A01G016740	15
A01	107420139	107426740	Ghir_A01G016750	10
A01	107424786	107424986	Ghir_A01G016760	1
A01	107446666	107452015	Ghir_A01G016780	9
A01	107523792	107527167	Ghir_A01G016810	9
A01	107574948	107577465	Ghir_A01G016820	12
A01	107578137	107581303	Ghir_A01G016830	7
A01	107582889	107585558	Ghir_A01G016840	4
A01	107662230	107665070	Ghir_A01G016850	6
A01	107667102	107667421	Ghir_A01G016860	1
A01	107730995	107733303	Ghir_A01G016870	8
A01	107740837	107742751	Ghir_A01G016880	4
A01	107751900	107756788	Ghir_A01G016890	10
A01	107758429	107762100	Ghir_A01G016900	6
A01	107788652	107801436	Ghir_A01G016910	30
A01	107807808	107810107	Ghir_A01G016920	4
A01	107812441	107815271	Ghir_A01G016930	8
A01	107818275	107820402	Ghir_A01G016940	11
A01	107821063	107824175	Ghir_A01G016950	5
A01	107846699	107849994	Ghir_A01G016960	5
A01	107865854	107871058	Ghir_A01G016970	21
A01	107871126	107873331	Ghir_A01G016980	5
A01	107934996	107939804	Ghir_A01G017000	10
A01	107940637	107941626	Ghir_A01G017010	1
A01	107954568	107955442	Ghir_A01G017020	1
A01	107967220	107970979	Ghir_A01G017030	5
A01	107977871	107980456	Ghir_A01G017040	4
A01	107980931	107986877	Ghir_A01G017050	11
A01	107991780	107993114	Ghir_A01G017060	1
A01	108018854	108023098	Ghir_A01G017070	14
A01	108024267	108026971	Ghir_A01G017080	10
A01	108123916	108125345	Ghir_A01G017100	4
A01	108221800	108223659	Ghir_A01G017120	3
A01	108244939	108247847	Ghir_A01G017130	4
A01	108282602	108283844	Ghir_A01G017140	3
A01	108299141	108302180	Ghir_A01G017150	5
A01	108303472	108309309	Ghir_A01G017160	17
A01	108309731	108311650	Ghir_A01G017170	4
A01	108315430	108321881	Ghir_A01G017180	13
A01	108331673	108333573	Ghir_A01G017190	3
A01	108367966	108369921	Ghir_A01G017200	7
A01	108369993	108372265	Ghir_A01G017210	7
A01	108372715	108375992	Ghir_A01G017220	8
A01	108388689	108391712	Ghir_A01G017230	7
A01	108394358	108396595	Ghir_A01G017240	9
A01	108425520	108428340	Ghir_A01G017250	9
A01	108435558	108437804	Ghir_A01G017260	7
A01	108438203	108440787	Ghir_A01G017270	4
A01	108440690	108444947	Ghir_A01G017280	9
A01	108566129	108569621	Ghir_A01G017310	8
A01	108605790	108615696	Ghir_A01G017320	7
A01	108617896	108619733	Ghir_A01G017330	8
A01	108635204	108637739	Ghir_A01G017340	2
A01	108763342	108768954	Ghir_A01G017360	15
A01	108811143	108814649	Ghir_A01G017370	8
A01	108815108	108817405	Ghir_A01G017380	1
A01	108817437	108820281	Ghir_A01G017390	4
A01	108820715	108822102	Ghir_A01G017400	3
A01	108822481	108825914	Ghir_A01G017410	1
A01	108833867	108839230	Ghir_A01G017420	20
A01	108871193	108875045	Ghir_A01G017430	9
A01	108877379	108893874	Ghir_A01G017450	22
A01	108907585	108910917	Ghir_A01G017470	9
A01	109039926	109043054	Ghir_A01G017490	3
A01	109047657	109052446	Ghir_A01G017500	10
A01	109333126	109335936	Ghir_A01G017570	6
A01	109424086	109427578	Ghir_A01G017610	6
A01	109428603	109434218	Ghir_A01G017620	17
A01	109438359	109440554	Ghir_A01G017630	1
A01	109504849	109514001	Ghir_A01G017650	21
A01	109539302	109546888	Ghir_A01G017670	12
A01	109560790	109564878	Ghir_A01G017680	11
A01	109565820	109569738	Ghir_A01G017690	10
A01	109573278	109577197	Ghir_A01G017700	2
A01	109604643	109606544	Ghir_A01G017710	6
A01	109607440	109610784	Ghir_A01G017720	5
A01	109610744	109616244	Ghir_A01G017730	9
A01	109693236	109696472	Ghir_A01G017740	7
A01	109772764	109774019	Ghir_A01G017770	1
A01	109789308	109791276	Ghir_A01G017780	3
A01	109809384	109820274	Ghir_A01G017790	1
A01	109850918	109854168	Ghir_A01G017810	9
A01	109942197	109946780	Ghir_A01G017820	15
A01	109948388	109951621	Ghir_A01G017830	6
A01	109951542	109954380	Ghir_A01G017840	5
A01	109975466	109979939	Ghir_A01G017850	11
A01	109991919	109994415	Ghir_A01G017860	3
A01	110019236	110021293	Ghir_A01G017870	1
A01	110058196	110059769	Ghir_A01G017880	2
A01	110093727	110094972	Ghir_A01G017890	4
A01	110126527	110132542	Ghir_A01G017900	10
A01	110136663	110138056	Ghir_A01G017910	1
A01	110139307	110140446	Ghir_A01G017920	1
A01	110349582	110352160	Ghir_A01G017930	7
A01	110390496	110394328	Ghir_A01G017940	5
A01	110396405	110399685	Ghir_A01G017950	7
A01	110404813	110407944	Ghir_A01G017960	4
A01	110453040	110454001	Ghir_A01G017970	2
A01	110464066	110465831	Ghir_A01G017980	5
A01	110485562	110488508	Ghir_A01G018000	8
A01	110487971	110489744	Ghir_A01G018010	4
A01	110524001	110527991	Ghir_A01G018020	5
A01	110579248	110584278	Ghir_A01G018030	10
A01	110596411	110600656	Ghir_A01G018040	7
A01	110599940	110603098	Ghir_A01G018050	11
A01	110607795	110610772	Ghir_A01G018060	3
A01	110616055	110627568	Ghir_A01G018070	26
A01	110642069	110648451	Ghir_A01G018080	9
A01	110647535	110648804	Ghir_A01G018090	1
A01	110706983	110708145	Ghir_A01G018100	2
A01	110748627	110752781	Ghir_A01G018110	3
A01	110773985	110775991	Ghir_A01G018120	1
A01	110798583	110804125	Ghir_A01G018140	6
A01	110864715	110868141	Ghir_A01G018160	5
A01	111007687	111010387	Ghir_A01G018170	7
A01	111011697	111013997	Ghir_A01G018180	9
A01	111014280	111017376	Ghir_A01G018190	5
A01	111077733	111080751	Ghir_A01G018210	1
A01	111081967	111084096	Ghir_A01G018220	3
A01	111098385	111099903	Ghir_A01G018230	3
A01	111103063	111105220	Ghir_A01G018240	1
A01	111105287	111108798	Ghir_A01G018250	7
A01	111168603	111171310	Ghir_A01G018260	1
A01	111194196	111197802	Ghir_A01G018270	3
A01	111205174	111208510	Ghir_A01G018280	10
A01	111219196	111227504	Ghir_A01G018290	8
A01	111227613	111235122	Ghir_A01G018300	7
A01	111250809	111253056	Ghir_A01G018310	8
A01	111317075	111318112	Ghir_A01G018320	3
A01	111337936	111343745	Ghir_A01G018340	17
A01	111358444	111361049	Ghir_A01G018350	5
A01	111438680	111441750	Ghir_A01G018380	5
A01	111466195	111467044	Ghir_A01G018390	2
A01	111477136	111479964	Ghir_A01G018400	5
A01	111532333	111532977	Ghir_A01G018420	1
A01	111673608	111690765	Ghir_A01G018470	1
A01	111691278	111696796	Ghir_A01G018480	10
A01	111699080	111700619	Ghir_A01G018490	1
A01	111753063	111753999	Ghir_A01G018520	5
A01	111755238	111755801	Ghir_A01G018530	2
A01	111757372	111759907	Ghir_A01G018540	6
A01	111760318	111762496	Ghir_A01G018550	4
A01	111764766	111767255	Ghir_A01G018560	3
A01	111767663	111769862	Ghir_A01G018570	2
A01	111771810	111774330	Ghir_A01G018580	1
A01	111917471	111918302	Ghir_A01G018600	2
A01	111920132	111922066	Ghir_A01G018610	4
A01	111950020	111961648	Ghir_A01G018620	25
A01	111978363	111982956	Ghir_A01G018630	6
A01	112010840	112011735	Ghir_A01G018640	4
A01	112014142	112015278	Ghir_A01G018650	5
A01	112026514	112035053	Ghir_A01G018660	13
A01	112035816	112036894	Ghir_A01G018670	4
A01	112052922	112054252	Ghir_A01G018680	1
A01	112066391	112068960	Ghir_A01G018690	1
A01	112154204	112163471	Ghir_A01G018700	2
A01	112235435	112239685	Ghir_A01G018720	4
A01	112290870	112292857	Ghir_A01G018730	2
A01	112395271	112406963	Ghir_A01G018740	11
A01	112433172	112434748	Ghir_A01G018750	2
A01	112474649	112479878	Ghir_A01G018780	10
A01	112480335	112490188	Ghir_A01G018790	15
A01	112495059	112499148	Ghir_A01G018810	5
A01	112500202	112503566	Ghir_A01G018820	3
A01	112515322	112520679	Ghir_A01G018830	4
A01	112550450	112558649	Ghir_A01G018840	9
A01	112577388	112583159	Ghir_A01G018850	11
A01	112596858	112598589	Ghir_A01G018860	2
A01	112602390	112605786	Ghir_A01G018870	5
A01	112643823	112645712	Ghir_A01G018890	1
A01	112684591	112687732	Ghir_A01G018910	5
A01	112710781	112714597	Ghir_A01G018920	2
A01	112750938	112755567	Ghir_A01G018930	10
A01	112756150	112758912	Ghir_A01G018940	5
A01	112768089	112770625	Ghir_A01G018950	8
A01	112775170	112786854	Ghir_A01G018960	16
A01	112787210	112787865	Ghir_A01G018970	1
A01	112791866	112792522	Ghir_A01G018980	1
A01	112802743	112809442	Ghir_A01G018990	12
A01	112841718	112847314	Ghir_A01G019000	13
A01	112848418	112860428	Ghir_A01G019010	12
A01	112894735	112897937	Ghir_A01G019030	13
A01	112920254	112922811	Ghir_A01G019040	1
A01	112925911	112936413	Ghir_A01G019050	17
A01	112938936	112941223	Ghir_A01G019060	4
A01	112983872	112997189	Ghir_A01G019070	25
A01	112998974	113003968	Ghir_A01G019080	4
A01	113008492	113010309	Ghir_A01G019090	2
A01	113010893	113012078	Ghir_A01G019100	1
A01	113014256	113018227	Ghir_A01G019110	5
A01	113020955	113024765	Ghir_A01G019120	3
A01	113040969	113044178	Ghir_A01G019130	9
A01	113046121	113049195	Ghir_A01G019140	2
A01	113064064	113066275	Ghir_A01G019150	1
A01	113085196	113100271	Ghir_A01G019160	10
A01	113103163	113105479	Ghir_A01G019170	8
A01	113106641	113108417	Ghir_A01G019180	5
A01	113109588	113116418	Ghir_A01G019190	21
A01	113130480	113134380	Ghir_A01G019200	8
A01	113162410	113167454	Ghir_A01G019210	14
A01	113220248	113224555	Ghir_A01G019230	2
A01	113261986	113269315	Ghir_A01G019250	4
A01	113287182	113287889	Ghir_A01G019260	1
A01	113289068	113290531	Ghir_A01G019270	2
A01	113312335	113315774	Ghir_A01G019280	6
A01	113317080	113325164	Ghir_A01G019290	15
A01	113332576	113333179	Ghir_A01G019300	1
A01	113359293	113363080	Ghir_A01G019310	12
A01	113367620	113371034	Ghir_A01G019320	1
A01	113376354	113380045	Ghir_A01G019330	11
A01	113400506	113402726	Ghir_A01G019340	4
A01	113405484	113408994	Ghir_A01G019350	10
A01	113410524	113414040	Ghir_A01G019360	9
A01	113461106	113464960	Ghir_A01G019370	11
A01	113465958	113470052	Ghir_A01G019380	5
A01	113571006	113575700	Ghir_A01G019400	5
A01	113575873	113578749	Ghir_A01G019410	1
A01	113579234	113581681	Ghir_A01G019420	5
A01	113602168	113604539	Ghir_A01G019430	3
A01	113637691	113639896	Ghir_A01G019440	5
A01	113672861	113674069	Ghir_A01G019460	2
A01	113679127	113682479	Ghir_A01G019470	8
A01	113703369	113711542	Ghir_A01G019480	14
A01	113711797	113714533	Ghir_A01G019490	12
A01	113728404	113732159	Ghir_A01G019500	5
A01	113756601	113760119	Ghir_A01G019510	11
A01	113761345	113764493	Ghir_A01G019520	7
A01	113773981	113775696	Ghir_A01G019530	3
A01	113786361	113788722	Ghir_A01G019550	5
A01	113832176	113835215	Ghir_A01G019590	6
A01	113877627	113880760	Ghir_A01G019600	10
A01	113877945	113878466	Ghir_A01G019610	1
A01	113927041	113932055	Ghir_A01G019640	5
A01	113955016	113956220	Ghir_A01G019650	1
A01	114003474	114005454	Ghir_A01G019670	2
A01	114167718	114169256	Ghir_A01G019690	1
A01	114268912	114271343	Ghir_A01G019700	4
A01	114355879	114359148	Ghir_A01G019710	3
A01	114403066	114404280	Ghir_A01G019720	2
A01	114416444	114423170	Ghir_A01G019740	10
A01	114439020	114442854	Ghir_A01G019750	2
A01	114453032	114455645	Ghir_A01G019760	1
A01	114482872	114485502	Ghir_A01G019770	5
A01	114486467	114494133	Ghir_A01G019780	23
A01	114505109	114506880	Ghir_A01G019790	2
A01	114571174	114576002	Ghir_A01G019800	2
A01	114592296	114595125	Ghir_A01G019810	8
A01	114596461	114598346	Ghir_A01G019820	3
A01	114598718	114605179	Ghir_A01G019830	30
A01	114614318	114616408	Ghir_A01G019840	3
A01	114630760	114634138	Ghir_A01G019850	8
A01	114635016	114638365	Ghir_A01G019860	7
A01	114648733	114652608	Ghir_A01G019870	12
A01	114654005	114655571	Ghir_A01G019880	2
A01	114656057	114660378	Ghir_A01G019890	5
A01	114678828	114680199	Ghir_A01G019900	2
A01	114682551	114687103	Ghir_A01G019910	11
A01	114707818	114710014	Ghir_A01G019930	4
A01	114710283	114712181	Ghir_A01G019940	3
A01	114713540	114718707	Ghir_A01G019950	14
A01	114727952	114730400	Ghir_A01G019970	1
A01	114730811	114736447	Ghir_A01G019980	10
A01	114737862	114742900	Ghir_A01G019990	6
A01	114746958	114753333	Ghir_A01G020000	2
A01	114755804	114761590	Ghir_A01G020010	4
A01	114762020	114763848	Ghir_A01G020020	5
A01	114834748	114837358	Ghir_A01G020030	3
A01	114971397	114973385	Ghir_A01G020060	4
A01	114973994	114977412	Ghir_A01G020070	18
A01	115001146	115012264	Ghir_A01G020080	28
A01	115044543	115046664	Ghir_A01G020090	15
A01	115095712	115099075	Ghir_A01G020100	2
A01	115238522	115241173	Ghir_A01G020130	4
A01	115250914	115253136	Ghir_A01G020140	3
A01	115279410	115281311	Ghir_A01G020160	5
A01	115286058	115290594	Ghir_A01G020170	12
A01	115291062	115296611	Ghir_A01G020180	14
A01	115297731	115300457	Ghir_A01G020190	18
A01	115345524	115349533	Ghir_A01G020200	18
A01	115376146	115379906	Ghir_A01G020210	1
A01	115382290	115387918	Ghir_A01G020220	10
A01	115407414	115410930	Ghir_A01G020230	4
A01	115419945	115422465	Ghir_A01G020240	2
A01	115428526	115433675	Ghir_A01G020250	25
A01	115436903	115444785	Ghir_A01G020260	13
A01	115447385	115449234	Ghir_A01G020270	1
A01	115511014	115512824	Ghir_A01G020310	2
A01	115514386	115516341	Ghir_A01G020320	13
A01	115518410	115525871	Ghir_A01G020330	8
A01	115524881	115525871	Ghir_A01G020340	1
A01	115529568	115534171	Ghir_A01G020350	8
A01	115545070	115548450	Ghir_A01G020370	7
A01	115551749	115554842	Ghir_A01G020380	7
A01	115574836	115581612	Ghir_A01G020400	18
A01	115582368	115585754	Ghir_A01G020410	9
A01	115587552	115590632	Ghir_A01G020420	8
A01	115590850	115595021	Ghir_A01G020430	14
A01	115636657	115645278	Ghir_A01G020450	27
A01	115689651	115696642	Ghir_A01G020460	10
A01	115697799	115700277	Ghir_A01G020470	9
A01	115717805	115719362	Ghir_A01G020490	1
A01	115724227	115746889	Ghir_A01G020500	14
A01	115756963	115761749	Ghir_A01G020510	4
A01	115764774	115768619	Ghir_A01G020520	1
A01	115769418	115772173	Ghir_A01G020530	5
A01	115774087	115776773	Ghir_A01G020540	8
A01	115777255	115783009	Ghir_A01G020550	13
A01	115789382	115790635	Ghir_A01G020560	2
A01	115810001	115815138	Ghir_A01G020570	14
A01	115816136	115817958	Ghir_A01G020580	5
A01	115818520	115822947	Ghir_A01G020590	13
A01	115832162	115833097	Ghir_A01G020600	1
A01	115925359	115926043	Ghir_A01G020640	1
A01	115948870	115954889	Ghir_A01G020650	17
A01	115956913	115962873	Ghir_A01G020660	13
A01	115976051	115979535	Ghir_A01G020680	3
A01	115983934	115986589	Ghir_A01G020690	1
A01	115988288	115992580	Ghir_A01G020700	4
A01	116015769	116019924	Ghir_A01G020710	8
A01	116026734	116033211	Ghir_A01G020720	13
A01	116033378	116035555	Ghir_A01G020730	2
A01	116052857	116056426	Ghir_A01G020740	12
A01	116056708	116061273	Ghir_A01G020750	12
A01	116062628	116066372	Ghir_A01G020760	10
A01	116069942	116077548	Ghir_A01G020770	17
A01	116079176	116087841	Ghir_A01G020780	9
A01	116083126	116087881	Ghir_A01G020790	4
A01	116111897	116114651	Ghir_A01G020800	4
A01	116122796	116125285	Ghir_A01G020810	1
A01	116127302	116130257	Ghir_A01G020820	2
A01	116134484	116135329	Ghir_A01G020830	2
A01	116167937	116171337	Ghir_A01G020840	5
A01	116172338	116173548	Ghir_A01G020850	3
A01	116178207	116180632	Ghir_A01G020860	11
A01	116184058	116185643	Ghir_A01G020870	2
A01	116192225	116195304	Ghir_A01G020880	4
A01	116195870	116197545	Ghir_A01G020890	3
A01	116198303	116203046	Ghir_A01G020900	10
A01	116204028	116207623	Ghir_A01G020910	2
A01	116211081	116216481	Ghir_A01G020920	7
A01	116215602	116216933	Ghir_A01G020930	4
A01	116217373	116217891	Ghir_A01G020940	1
A01	116221211	116224124	Ghir_A01G020950	9
A01	116248660	116251317	Ghir_A01G020970	8
A01	116270049	116273181	Ghir_A01G020990	7
A01	116274191	116278305	Ghir_A01G021000	8
A01	116279583	116286065	Ghir_A01G021010	14
A01	116284144	116290918	Ghir_A01G021020	19
A01	116294163	116298154	Ghir_A01G021030	15
A01	116299545	116303454	Ghir_A01G021040	8
A01	116309422	116312955	Ghir_A01G021050	12
A01	116313906	116318874	Ghir_A01G021060	10
A01	116319568	116321490	Ghir_A01G021070	3
A01	116321736	116324804	Ghir_A01G021080	11
A01	116326205	116328402	Ghir_A01G021090	2
A01	116339358	116342021	Ghir_A01G021100	10
A01	116364009	116369069	Ghir_A01G021110	24
A01	116411728	116415283	Ghir_A01G021140	9
A01	116417141	116419335	Ghir_A01G021150	3
A01	116420228	116424179	Ghir_A01G021160	4
A01	116434956	116435622	Ghir_A01G021180	1
A01	116436894	116440171	Ghir_A01G021190	15
A01	116440860	116442848	Ghir_A01G021200	11
A01	116442135	116444768	Ghir_A01G021210	13
A01	116443876	116444848	Ghir_A01G021220	2
A01	116449608	116450663	Ghir_A01G021230	4
A01	116452091	116454731	Ghir_A01G021240	2
A01	116456508	116463749	Ghir_A01G021250	27
A01	116488454	116490379	Ghir_A01G021280	4
A01	116491886	116494104	Ghir_A01G021290	1
A01	116499355	116507915	Ghir_A01G021300	12
A01	116509983	116514862	Ghir_A01G021310	7
A01	116515021	116517174	Ghir_A01G021320	2
A01	116519303	116521028	Ghir_A01G021330	2
A01	116562704	116564878	Ghir_A01G021350	3
A01	116565532	116568906	Ghir_A01G021360	5
A01	116606630	116609190	Ghir_A01G021370	7
A01	116616551	116619156	Ghir_A01G021380	7
A01	116640612	116644418	Ghir_A01G021400	4
A01	116655265	116656830	Ghir_A01G021420	2
A01	116657487	116660283	Ghir_A01G021430	7
A01	116673380	116676085	Ghir_A01G021440	5
A01	116676187	116678531	Ghir_A01G021450	9
A01	116703748	116708969	Ghir_A01G021460	2
A01	116734384	116737572	Ghir_A01G021500	8
A01	116737831	116742782	Ghir_A01G021510	3
A01	116746225	116753762	Ghir_A01G021520	15
A01	116755941	116761026	Ghir_A01G021530	15
A01	116762744	116763296	Ghir_A01G021540	1
A01	116778802	116781748	Ghir_A01G021550	11
A01	116803999	116807529	Ghir_A01G021560	4
A01	116811244	116822150	Ghir_A01G021570	22
A01	116825488	116826590	Ghir_A01G021580	4
A01	116831503	116836594	Ghir_A01G021590	13
A01	116839160	116842406	Ghir_A01G021600	6
A01	116860002	116865413	Ghir_A01G021630	6
A01	116872193	116873370	Ghir_A01G021640	6
A01	116874043	116876074	Ghir_A01G021650	5
A01	116886541	116892889	Ghir_A01G021660	22
A01	116903685	116907366	Ghir_A01G021680	10
A01	116914087	116916733	Ghir_A01G021690	2
A01	116918508	116921314	Ghir_A01G021700	5
A01	116925727	116928908	Ghir_A01G021710	6
A01	116934788	116939604	Ghir_A01G021730	14
A01	116944070	116948392	Ghir_A01G021740	11
A01	116955418	116957047	Ghir_A01G021750	3
A01	116977036	116980241	Ghir_A01G021760	1
A01	116994196	116995189	Ghir_A01G021780	3
A01	116998093	117002006	Ghir_A01G021790	7
A01	117006378	117008236	Ghir_A01G021800	5
A01	117014009	117017136	Ghir_A01G021810	4
A01	117064173	117065814	Ghir_A01G021860	3
A01	117075167	117078719	Ghir_A01G021870	9
A01	117080515	117083960	Ghir_A01G021880	3
A01	117084734	117088436	Ghir_A01G021890	4
A01	117088755	117093202	Ghir_A01G021900	8
A01	117093961	117102039	Ghir_A01G021910	17
A01	117106769	117108512	Ghir_A01G021920	1
A01	117115747	117119756	Ghir_A01G021930	5
A01	117154161	117156690	Ghir_A01G021960	1
A01	117159520	117163793	Ghir_A01G021970	11
A01	117169291	117170046	Ghir_A01G021980	1
A01	117170938	117174004	Ghir_A01G021990	4
A01	117174124	117177403	Ghir_A01G022000	12
A01	117207477	117212470	Ghir_A01G022010	8
A01	117216427	117221727	Ghir_A01G022020	3
A01	117218472	117221704	Ghir_A01G022030	1
A01	117268161	117271066	Ghir_A01G022050	5
A01	117272986	117277135	Ghir_A01G022060	12
A01	117307675	117309231	Ghir_A01G022080	14
A01	117322240	117324546	Ghir_A01G022090	1
A01	117333306	117345925	Ghir_A01G022100	13
A01	117371694	117373634	Ghir_A01G022110	2
A01	117378112	117380767	Ghir_A01G022120	3
A01	117382717	117393039	Ghir_A01G022130	28
A01	117394461	117402714	Ghir_A01G022140	1
A01	117403781	117407726	Ghir_A01G022150	14
A01	117419788	117424332	Ghir_A01G022160	17
A01	117425713	117429887	Ghir_A01G022170	11
A01	117430063	117432888	Ghir_A01G022180	10
A01	117437713	117439336	Ghir_A01G022190	1
A01	117440704	117443073	Ghir_A01G022200	4
A01	117446277	117453700	Ghir_A01G022210	7
A01	117455045	117463482	Ghir_A01G022220	26
A01	117492959	117497541	Ghir_A01G022230	7
A01	117499019	117500353	Ghir_A01G022240	2
A01	117501179	117504006	Ghir_A01G022250	1
A01	117506028	117508916	Ghir_A01G022260	4
A01	117509410	117512802	Ghir_A01G022270	4
A01	117542908	117546016	Ghir_A01G022290	5
A01	117549021	117550905	Ghir_A01G022310	8
A01	117552054	117555249	Ghir_A01G022320	5
A01	117555638	117558409	Ghir_A01G022330	3
A01	117559768	117561982	Ghir_A01G022340	3
A01	117567633	117569559	Ghir_A01G022350	1
A01	117573183	117575948	Ghir_A01G022360	5
A01	117587637	117591283	Ghir_A01G022370	13
A01	117592327	117593353	Ghir_A01G022380	3
A01	117596027	117598557	Ghir_A01G022400	6
A01	117602861	117604328	Ghir_A01G022410	6
A01	117605719	117606611	Ghir_A01G022420	2
A01	117607156	117610039	Ghir_A01G022430	9
A01	117611377	117618419	Ghir_A01G022440	11
A01	117628550	117629771	Ghir_A01G022450	2
A01	117649997	117652030	Ghir_A01G022470	2
A01	117655473	117656838	Ghir_A01G022480	2
A01	117663245	117666160	Ghir_A01G022500	6
A01	117680308	117683022	Ghir_A01G022520	8
A01	117684277	117687993	Ghir_A01G022530	12
A02	16645	19246	Ghir_A02G000010	18
A02	35708	36097	Ghir_A02G000030	2
A02	45082	47955	Ghir_A02G000040	8
A02	52503	54574	Ghir_A02G000050	1
A02	55211	70109	Ghir_A02G000060	18
A02	76073	79317	Ghir_A02G000070	2
A02	80921	85812	Ghir_A02G000080	5
A02	89383	92839	Ghir_A02G000090	7
A02	93497	94540	Ghir_A02G000100	1
A02	95237	101231	Ghir_A02G000110	16
A02	101336	104118	Ghir_A02G000120	8
A02	104864	106751	Ghir_A02G000130	5
A02	107600	110440	Ghir_A02G000140	1
A02	111286	114594	Ghir_A02G000150	11
A02	117701	119919	Ghir_A02G000160	1
A02	121013	125550	Ghir_A02G000170	16
A02	125867	127931	Ghir_A02G000180	3
A02	128050	130847	Ghir_A02G000190	4
A02	130910	132187	Ghir_A02G000200	1
A02	132173	136657	Ghir_A02G000210	9
A02	137986	145822	Ghir_A02G000220	21
A02	152124	154936	Ghir_A02G000230	5
A02	154965	156485	Ghir_A02G000240	7
A02	157808	161548	Ghir_A02G000250	3
A02	169139	172789	Ghir_A02G000260	5
A02	173662	176186	Ghir_A02G000270	19
A02	176975	180018	Ghir_A02G000280	11
A02	180097	183701	Ghir_A02G000290	4
A02	185053	189203	Ghir_A02G000300	7
A02	190889	192437	Ghir_A02G000310	3
A02	190972	192253	Ghir_A02G000320	3
A02	193253	195539	Ghir_A02G000330	5
A02	200070	207838	Ghir_A02G000340	12
A02	213972	216558	Ghir_A02G000350	3
A02	221107	223841	Ghir_A02G000360	9
A02	225097	229443	Ghir_A02G000370	5
A02	235472	241323	Ghir_A02G000390	12
A02	242458	245963	Ghir_A02G000400	5
A02	247736	249059	Ghir_A02G000410	1
A02	250753	251610	Ghir_A02G000420	1
A02	258410	262894	Ghir_A02G000440	4
A02	265264	268155	Ghir_A02G000450	5
A02	275230	282515	Ghir_A02G000460	20
A02	293321	294560	Ghir_A02G000480	1
A02	307521	310088	Ghir_A02G000500	2
A02	329329	332141	Ghir_A02G000530	3
A02	344470	345659	Ghir_A02G000550	1
A02	347493	349153	Ghir_A02G000560	1
A02	350138	353664	Ghir_A02G000570	7
A02	356602	359674	Ghir_A02G000580	2
A02	362590	364999	Ghir_A02G000590	2
A02	367910	370404	Ghir_A02G000600	2
A02	390784	391240	Ghir_A02G000610	1
A02	399858	402720	Ghir_A02G000620	4
A02	412912	419198	Ghir_A02G000630	15
A02	419817	431924	Ghir_A02G000640	26
A02	432305	437678	Ghir_A02G000650	15
A02	451504	455702	Ghir_A02G000670	3
A02	456621	465756	Ghir_A02G000680	1
A02	482047	482796	Ghir_A02G000690	1
A02	507448	511372	Ghir_A02G000700	4
A02	513003	515165	Ghir_A02G000710	5
A02	517692	522436	Ghir_A02G000720	15
A02	533011	536829	Ghir_A02G000730	16
A02	539067	544136	Ghir_A02G000740	9
A02	543129	546665	Ghir_A02G000750	2
A02	549286	551766	Ghir_A02G000760	5
A02	556778	558501	Ghir_A02G000770	9
A02	558808	563134	Ghir_A02G000780	7
A02	566447	566967	Ghir_A02G000790	2
A02	573184	574427	Ghir_A02G000800	2
A02	577545	581624	Ghir_A02G000810	3
A02	602220	609595	Ghir_A02G000830	12
A02	611756	616472	Ghir_A02G000840	19
A02	616547	619993	Ghir_A02G000850	4
A02	621324	629760	Ghir_A02G000860	25
A02	634688	651291	Ghir_A02G000870	11
A02	652739	656690	Ghir_A02G000880	10
A02	658478	660458	Ghir_A02G000890	3
A02	661663	665523	Ghir_A02G000900	4
A02	666958	670002	Ghir_A02G000910	10
A02	671906	683042	Ghir_A02G000920	4
A02	692701	694258	Ghir_A02G000930	3
A02	704800	706338	Ghir_A02G000940	5
A02	710145	711489	Ghir_A02G000950	4
A02	714305	718664	Ghir_A02G000960	6
A02	724763	725902	Ghir_A02G000980	1
A02	726160	726695	Ghir_A02G000990	1
A02	726844	728893	Ghir_A02G001000	1
A02	782817	789837	Ghir_A02G001020	2
A02	894940	898133	Ghir_A02G001110	5
A02	914943	924107	Ghir_A02G001130	21
A02	924407	927332	Ghir_A02G001140	6
A02	937171	941900	Ghir_A02G001150	16
A02	942369	947159	Ghir_A02G001160	3
A02	947173	954127	Ghir_A02G001170	9
A02	955667	956534	Ghir_A02G001180	1
A02	958717	962960	Ghir_A02G001190	12
A02	969455	973536	Ghir_A02G001200	10
A02	974083	978960	Ghir_A02G001210	10
A02	981063	984037	Ghir_A02G001220	12
A02	1015473	1020101	Ghir_A02G001230	6
A02	1041962	1042736	Ghir_A02G001250	3
A02	1062867	1069866	Ghir_A02G001270	5
A02	1100588	1103829	Ghir_A02G001280	4
A02	1129288	1133895	Ghir_A02G001290	5
A02	1138880	1144909	Ghir_A02G001300	14
A02	1148213	1153026	Ghir_A02G001310	14
A02	1156146	1164291	Ghir_A02G001320	17
A02	1166237	1176001	Ghir_A02G001330	13
A02	1176924	1181096	Ghir_A02G001340	8
A02	1185747	1190096	Ghir_A02G001350	6
A02	1204353	1205441	Ghir_A02G001360	1
A02	1208059	1209662	Ghir_A02G001370	2
A02	1212365	1219139	Ghir_A02G001380	11
A02	1219886	1225003	Ghir_A02G001390	7
A02	1230573	1236461	Ghir_A02G001400	8
A02	1238584	1243502	Ghir_A02G001410	6
A02	1247691	1249145	Ghir_A02G001420	1
A02	1249223	1251593	Ghir_A02G001430	1
A02	1252969	1255251	Ghir_A02G001440	2
A02	1255938	1258803	Ghir_A02G001450	3
A02	1259931	1264019	Ghir_A02G001460	7
A02	1264828	1268230	Ghir_A02G001470	3
A02	1274410	1276298	Ghir_A02G001490	1
A02	1338259	1347549	Ghir_A02G001500	25
A02	1349097	1355236	Ghir_A02G001510	12
A02	1356054	1359283	Ghir_A02G001520	1
A02	1437302	1444788	Ghir_A02G001540	14
A02	1445800	1447265	Ghir_A02G001550	2
A02	1519862	1527411	Ghir_A02G001570	29
A02	1527866	1539746	Ghir_A02G001580	1
A02	1546582	1549085	Ghir_A02G001590	4
A02	1558611	1560728	Ghir_A02G001600	1
A02	1567617	1569816	Ghir_A02G001610	8
A02	1570942	1573547	Ghir_A02G001620	2
A02	1602192	1614870	Ghir_A02G001630	1
A02	1617688	1622446	Ghir_A02G001640	16
A02	1618070	1622020	Ghir_A02G001650	15
A02	1628199	1632298	Ghir_A02G001660	7
A02	1633433	1638670	Ghir_A02G001670	10
A02	1643949	1647797	Ghir_A02G001680	15
A02	1655182	1662289	Ghir_A02G001690	21
A02	1662641	1666770	Ghir_A02G001700	1
A02	1681986	1685215	Ghir_A02G001710	6
A02	1686250	1688529	Ghir_A02G001720	1
A02	1689718	1695101	Ghir_A02G001730	11
A02	1697429	1700566	Ghir_A02G001740	5
A02	1750301	1760293	Ghir_A02G001760	15
A02	1768562	1770756	Ghir_A02G001780	5
A02	1782926	1787634	Ghir_A02G001790	6
A02	1791763	1793301	Ghir_A02G001800	3
A02	1800650	1802007	Ghir_A02G001820	1
A02	1814386	1815726	Ghir_A02G001830	3
A02	1820698	1823945	Ghir_A02G001840	3
A02	1845840	1866420	Ghir_A02G001850	4
A02	1865162	1870526	Ghir_A02G001860	10
A02	1872456	1874507	Ghir_A02G001870	1
A02	1895572	1898105	Ghir_A02G001880	5
A02	1911917	1919307	Ghir_A02G001890	6
A02	1912285	1912662	Ghir_A02G001900	1
A02	1921557	1926860	Ghir_A02G001910	18
A02	1927267	1933186	Ghir_A02G001920	11
A02	2099922	2101469	Ghir_A02G002010	1
A02	2126788	2129270	Ghir_A02G002020	8
A02	2131025	2133763	Ghir_A02G002030	7
A02	2142378	2143180	Ghir_A02G002050	2
A02	2144241	2146094	Ghir_A02G002060	1
A02	2189512	2193092	Ghir_A02G002070	1
A02	2193227	2195390	Ghir_A02G002080	15
A02	2196156	2198135	Ghir_A02G002090	1
A02	2219177	2233435	Ghir_A02G002100	19
A02	2234437	2236339	Ghir_A02G002110	5
A02	2237294	2239073	Ghir_A02G002120	4
A02	2243584	2246148	Ghir_A02G002130	4
A02	2251813	2253792	Ghir_A02G002150	5
A02	2254681	2256940	Ghir_A02G002160	1
A02	2271390	2273877	Ghir_A02G002180	3
A02	2293921	2296403	Ghir_A02G002190	5
A02	2299020	2303338	Ghir_A02G002200	6
A02	2307307	2313434	Ghir_A02G002210	9
A02	2314036	2316863	Ghir_A02G002220	2
A02	2317918	2325508	Ghir_A02G002230	24
A02	2329721	2333333	Ghir_A02G002240	11
A02	2418113	2420101	Ghir_A02G002260	3
A02	2429474	2431058	Ghir_A02G002270	13
A02	2456819	2458232	Ghir_A02G002280	2
A02	2473945	2475602	Ghir_A02G002290	1
A02	2504483	2506504	Ghir_A02G002310	2
A02	2508680	2512024	Ghir_A02G002320	3
A02	2513098	2519009	Ghir_A02G002330	8
A02	2523105	2524059	Ghir_A02G002340	1
A02	2524444	2525963	Ghir_A02G002350	2
A02	2534331	2540254	Ghir_A02G002360	12
A02	2540636	2545982	Ghir_A02G002370	10
A02	2548253	2551911	Ghir_A02G002380	3
A02	2554710	2561225	Ghir_A02G002390	7
A02	2632485	2635944	Ghir_A02G002410	5
A02	2642974	2649905	Ghir_A02G002420	5
A02	2648646	2651999	Ghir_A02G002430	3
A02	2675130	2685959	Ghir_A02G002450	1
A02	2689050	2690197	Ghir_A02G002460	3
A02	2719091	2722646	Ghir_A02G002470	8
A02	2746533	2749465	Ghir_A02G002480	6
A02	2779358	2796041	Ghir_A02G002490	22
A02	2873578	2876140	Ghir_A02G002510	4
A02	2905793	2908122	Ghir_A02G002520	2
A02	2908334	2911783	Ghir_A02G002530	5
A02	2925451	2927360	Ghir_A02G002540	4
A02	2928788	2935391	Ghir_A02G002550	19
A02	2962380	2964671	Ghir_A02G002560	2
A02	2966966	2971236	Ghir_A02G002570	13
A02	3041578	3043398	Ghir_A02G002610	1
A02	3055297	3058274	Ghir_A02G002620	3
A02	3057437	3061740	Ghir_A02G002630	3
A02	3070112	3073389	Ghir_A02G002640	1
A02	3091476	3097800	Ghir_A02G002650	16
A02	3099368	3103310	Ghir_A02G002660	3
A02	3113511	3120283	Ghir_A02G002670	14
A02	3122211	3127866	Ghir_A02G002680	11
A02	3137027	3143562	Ghir_A02G002700	16
A02	3143535	3148855	Ghir_A02G002710	10
A02	3152078	3156494	Ghir_A02G002720	15
A02	3168444	3169917	Ghir_A02G002740	2
A02	3174717	3182989	Ghir_A02G002750	15
A02	3184524	3197299	Ghir_A02G002760	21
A02	3198059	3200230	Ghir_A02G002770	1
A02	3202851	3205054	Ghir_A02G002780	3
A02	3213939	3230474	Ghir_A02G002790	6
A02	3230793	3231925	Ghir_A02G002800	1
A02	3237891	3242846	Ghir_A02G002810	2
A02	3246765	3247623	Ghir_A02G002820	1
A02	3249578	3263618	Ghir_A02G002830	5
A02	3262769	3264630	Ghir_A02G002840	2
A02	3266948	3268245	Ghir_A02G002850	4
A02	3273200	3276055	Ghir_A02G002860	6
A02	3295868	3298197	Ghir_A02G002870	3
A02	3303726	3308583	Ghir_A02G002880	1
A02	3316478	3317955	Ghir_A02G002890	3
A02	3318545	3321211	Ghir_A02G002900	2
A02	3325204	3327747	Ghir_A02G002910	7
A02	3329924	3333659	Ghir_A02G002920	6
A02	3333787	3337908	Ghir_A02G002930	10
A02	3385786	3388902	Ghir_A02G002960	1
A02	3391751	3400789	Ghir_A02G002970	1
A02	3427155	3427883	Ghir_A02G002980	1
A02	3461228	3474535	Ghir_A02G003000	15
A02	3461452	3467812	Ghir_A02G003010	8
A02	3489809	3495325	Ghir_A02G003020	9
A02	3501282	3512162	Ghir_A02G003030	16
A02	3514153	3519018	Ghir_A02G003040	9
A02	3531019	3536164	Ghir_A02G003050	13
A02	3537011	3540022	Ghir_A02G003060	4
A02	3541135	3548350	Ghir_A02G003070	3
A02	3553469	3560052	Ghir_A02G003080	15
[truncated: 52,295 more rows]

## Sheet: Table7
Table S7. Summary of long non-coding RNAs information
Chromosome	Start	End	Name	Score	Strand	ThickStart	ThickEnd	ItemRgb	BlockCount	BlockSizes	BlockStarts
A01	13227	17272	XLOC_000001	0	+	17272	17272	0	1	4046,	0,
A01	40640	43270	XLOC_001590	0	-	43270	43270	0	1	2631,	0,
A01	42735	48108	XLOC_000003	0	+	48108	48108	0	1	5374,	0,
A01	55478	58708	XLOC_000004	0	-	58708	58708	0	1	3231,	0,
A01	56769	58708	XLOC_001591	0	+	58708	58708	0	1	1940,	0,
A01	71626	73317	XLOC_000005	0	+	73317	73317	0	1	1692,	0,
A01	76372	77472	XLOC_000006	0	+	77472	77472	0	1	1101,	0,
A01	155936	159682	XLOC_001600	0	+	159682	159682	0	1	3747,	0,
A01	180882	181817	XLOC_000014	0	-	181817	181817	0	1	936,	0,
A01	190483	191193	XLOC_000016	0	-	191193	191193	0	1	711,	0,
A01	219532	220205	XLOC_000018	0	+	220205	220205	0	1	674,	0,
A01	358566	359055	XLOC_001619	0	-	359055	359055	0	1	490,	0,
A01	374811	375897	XLOC_001621	0	+	375897	375897	0	1	1087,	0,
A01	474558	475263	XLOC_000032	0	-	475263	475263	0	1	706,	0,
A01	511251	512354	XLOC_001630	0	+	512354	512354	0	1	1104,	0,
A01	572352	572852	XLOC_000039	0	+	572852	572852	0	1	501,	0,
A01	625215	625874	XLOC_001635	0	+	625874	625874	0	1	660,	0,
A01	633845	636028	XLOC_001636	0	+	636028	636028	0	1	2184,	0,
A01	655026	655382	XLOC_000042	0	+	655382	655382	0	1	357,	0,
A01	719073	720138	XLOC_000046	0	+	720138	720138	0	1	1066,	0,
A01	733982	734477	XLOC_000047	0	-	734477	734477	0	1	496,	0,
A01	745730	746243	XLOC_000048	0	-	746243	746243	0	1	514,	0,
A01	977102	977846	XLOC_001657	0	+	977846	977846	0	1	745,	0,
A01	1007569	1009040	XLOC_001662	0	+	1009040	1009040	0	1	1472,	0,
A01	1050396	1050907	XLOC_000063	0	+	1050907	1050907	0	1	512,	0,
A01	1057060	1057501	XLOC_000064	0	+	1057501	1057501	0	1	442,	0,
A01	1211262	1211718	XLOC_000069	0	+	1211718	1211718	0	1	457,	0,
A01	1399717	1401639	XLOC_001676	0	-	1401639	1401639	0	1	1923,	0,
A01	1404697	1405600	XLOC_000081	0	+	1405600	1405600	0	1	904,	0,
A01	1485585	1487805	XLOC_000085	0	+	1487805	1487805	0	1	2221,	0,
A01	1665392	1667219	XLOC_001691	0	-	1667219	1667219	0	1	1828,	0,
A01	1731375	1733086	XLOC_001694	0	+	1733086	1733086	0	1	1712,	0,
A01	1765990	1766976	XLOC_000099	0	+	1766976	1766976	0	1	987,	0,
A01	1783267	1786835	XLOC_001698	0	-	1786835	1786835	0	1	3569,	0,
A01	1807621	1808890	XLOC_000103	0	-	1808890	1808890	0	1	1270,	0,
A01	1874477	1878656	XLOC_000105	0	+	1878656	1878656	0	1	4180,	0,
A01	1897543	1898985	XLOC_001706	0	+	1898985	1898985	0	1	1443,	0,
A01	1912304	1913147	XLOC_000108	0	+	1913147	1913147	0	1	844,	0,
A01	1993151	1994150	XLOC_001711	0	-	1994150	1994150	0	1	1000,	0,
A01	2028665	2029175	XLOC_001712	0	+	2029175	2029175	0	1	511,	0,
A01	2097777	2099209	XLOC_000118	0	+	2099209	2099209	0	1	1433,	0,
A01	2128198	2130102	XLOC_000121	0	-	2130102	2130102	0	1	1905,	0,
A01	2158428	2159576	XLOC_000123	0	-	2159576	2159576	0	1	1149,	0,
A01	2317550	2318895	XLOC_000135	0	+	2318895	2318895	0	1	1346,	0,
A01	2386415	2387811	XLOC_001727	0	+	2387811	2387811	0	1	1397,	0,
A01	2388585	2388912	XLOC_001728	0	+	2388912	2388912	0	1	328,	0,
A01	2412709	2413575	XLOC_001729	0	+	2413575	2413575	0	1	867,	0,
A01	2413492	2413999	XLOC_000140	0	+	2413999	2413999	0	1	508,	0,
A01	2436055	2436365	XLOC_000143	0	+	2436365	2436365	0	1	311,	0,
A01	2475751	2477222	XLOC_001732	0	+	2477222	2477222	0	1	1472,	0,
A01	2507316	2509580	XLOC_000147	0	-	2509580	2509580	0	1	2265,	0,
A01	2525117	2526530	XLOC_000148	0	-	2526530	2526530	0	1	1414,	0,
A01	2530747	2531221	XLOC_000149	0	+	2531221	2531221	0	1	475,	0,
A01	2551000	2552986	XLOC_000152	0	+	2552986	2552986	0	1	1987,	0,
A01	2573156	2575260	XLOC_000156	0	-	2575260	2575260	0	1	2105,	0,
A01	2589694	2590278	XLOC_001741	0	+	2590278	2590278	0	1	585,	0,
A01	2657479	2657773	XLOC_000164	0	+	2657773	2657773	0	1	295,	0,
A01	2661639	2661947	XLOC_000165	0	+	2661947	2661947	0	1	309,	0,
A01	2669618	2670944	XLOC_000166	0	+	2670944	2670944	0	1	1327,	0,
A01	2765852	2766931	XLOC_000174	0	+	2766931	2766931	0	1	1080,	0,
A01	2780137	2781949	XLOC_001748	0	+	2781949	2781949	0	1	1813,	0,
A01	2821216	2821526	XLOC_000178	0	+	2821526	2821526	0	1	311,	0,
A01	2879240	2882363	XLOC_001753	0	+	2882363	2882363	0	1	3124,	0,
A01	2909681	2910023	XLOC_001754	0	-	2910023	2910023	0	1	343,	0,
A01	2920875	2921832	XLOC_001755	0	+	2921832	2921832	0	1	958,	0,
A01	2959637	2962681	XLOC_000186	0	-	2962681	2962681	0	1	3045,	0,
A01	2968061	2968713	XLOC_000187	0	-	2968713	2968713	0	1	653,	0,
A01	2985019	2986402	XLOC_001761	0	+	2986402	2986402	0	1	1384,	0,
A01	2995892	2998421	XLOC_000189	0	-	2998421	2998421	0	1	2530,	0,
A01	3150169	3152098	XLOC_000196	0	+	3152098	3152098	0	1	1930,	0,
A01	3199126	3199842	XLOC_000198	0	+	3199842	3199842	0	1	717,	0,
A01	3204625	3207499	XLOC_000199	0	+	3207499	3207499	0	1	2875,	0,
A01	3248771	3250448	XLOC_001765	0	+	3250448	3250448	0	1	1678,	0,
A01	3255246	3255868	XLOC_001766	0	-	3255868	3255868	0	1	623,	0,
A01	3313740	3315481	XLOC_000207	0	-	3315481	3315481	0	1	1742,	0,
A01	3327258	3327989	XLOC_001768	0	-	3327989	3327989	0	1	732,	0,
A01	3440754	3441680	XLOC_001770	0	-	3441680	3441680	0	1	927,	0,
A01	3456643	3457306	XLOC_001771	0	-	3457306	3457306	0	1	664,	0,
A01	3500321	3500891	XLOC_001773	0	+	3500891	3500891	0	1	571,	0,
A01	3500341	3500918	XLOC_000210	0	+	3500918	3500918	0	1	578,	0,
A01	3571239	3572550	XLOC_000215	0	+	3572550	3572550	0	1	1312,	0,
A01	3603386	3603779	XLOC_000217	0	+	3603779	3603779	0	1	394,	0,
A01	3606710	3607194	XLOC_001779	0	-	3607194	3607194	0	1	485,	0,
A01	3622008	3623646	XLOC_001780	0	-	3623646	3623646	0	1	1639,	0,
A01	3638148	3639626	XLOC_001782	0	-	3639626	3639626	0	1	1479,	0,
A01	3762447	3763483	XLOC_000224	0	+	3763483	3763483	0	1	1037,	0,
A01	3777935	3779240	XLOC_000225	0	+	3779240	3779240	0	1	1306,	0,
A01	3788178	3788473	XLOC_000226	0	+	3788473	3788473	0	1	296,	0,
A01	3856315	3857933	XLOC_001787	0	+	3857933	3857933	0	1	1619,	0,
A01	3862539	3863983	XLOC_001788	0	-	3863983	3863983	0	1	1445,	0,
A01	4153566	4156569	XLOC_001792	0	-	4156569	4156569	0	1	3004,	0,
A01	4168137	4172398	XLOC_001793	0	+	4172398	4172398	0	1	4262,	0,
A01	4170090	4171255	XLOC_000240	0	-	4171255	4171255	0	1	1166,	0,
A01	4192308	4193151	XLOC_001795	0	-	4193151	4193151	0	1	844,	0,
A01	4199286	4200233	XLOC_001794	0	-	4200233	4200233	0	1	948,	0,
A01	4230333	4230892	XLOC_001798	0	-	4230892	4230892	0	1	560,	0,
A01	4233643	4235428	XLOC_001797	0	+	4235428	4235428	0	1	1786,	0,
A01	4247469	4247914	XLOC_000243	0	+	4247914	4247914	0	1	446,	0,
A01	4314677	4315346	XLOC_000245	0	+	4315346	4315346	0	1	670,	0,
A01	4371973	4375727	XLOC_001800	0	+	4375727	4375727	0	1	3755,	0,
A01	4371978	4377476	XLOC_000249	0	-	4377476	4377476	0	1	5499,	0,
A01	4387409	4389308	XLOC_000250	0	-	4389308	4389308	0	1	1900,	0,
A01	4402209	4403083	XLOC_000251	0	-	4403083	4403083	0	1	875,	0,
A01	4436791	4438430	XLOC_001802	0	-	4438430	4438430	0	1	1640,	0,
A01	4529902	4530516	XLOC_000255	0	+	4530516	4530516	0	1	615,	0,
A01	4586767	4588534	XLOC_000258	0	-	4588534	4588534	0	1	1768,	0,
A01	4608500	4609380	XLOC_001807	0	+	4609380	4609380	0	1	881,	0,
A01	4755482	4759518	XLOC_000259	0	+	4759518	4759518	0	1	4037,	0,
A01	4766893	4773610	XLOC_001809	0	+	4773610	4773610	0	1	6718,	0,
A01	4780544	4782918	XLOC_001810	0	-	4782918	4782918	0	1	2375,	0,
A01	4786524	4788393	XLOC_001811	0	+	4788393	4788393	0	1	1870,	0,
A01	4794244	4795051	XLOC_001812	0	+	4795051	4795051	0	1	808,	0,
A01	4806116	4807581	XLOC_001813	0	+	4807581	4807581	0	1	1466,	0,
A01	4832755	4835231	XLOC_001814	0	-	4835231	4835231	0	1	2477,	0,
A01	4901403	4905621	XLOC_000262	0	+	4905621	4905621	0	1	4219,	0,
A01	4931629	4932855	XLOC_001821	0	-	4932855	4932855	0	1	1227,	0,
A01	4975277	4976492	XLOC_000264	0	+	4976492	4976492	0	1	1216,	0,
A01	5010365	5012466	XLOC_000265	0	+	5012466	5012466	0	1	2102,	0,
A01	5022829	5023864	XLOC_000266	0	+	5023864	5023864	0	1	1036,	0,
A01	5078827	5080388	XLOC_000267	0	+	5080388	5080388	0	1	1562,	0,
A01	5085862	5087162	XLOC_001824	0	-	5087162	5087162	0	1	1301,	0,
A01	5114897	5115991	XLOC_000269	0	-	5115991	5115991	0	1	1095,	0,
A01	5117351	5118549	XLOC_001825	0	+	5118549	5118549	0	1	1199,	0,
A01	5140432	5143744	XLOC_000270	0	+	5143744	5143744	0	1	3313,	0,
A01	5141650	5143719	XLOC_001826	0	+	5143719	5143719	0	1	2070,	0,
A01	5147163	5148353	XLOC_001827	0	-	5148353	5148353	0	1	1191,	0,
A01	5156782	5159114	XLOC_000271	0	-	5159114	5159114	0	1	2333,	0,
A01	5225120	5226224	XLOC_000273	0	-	5226224	5226224	0	1	1105,	0,
A01	5225338	5226044	XLOC_001829	0	+	5226044	5226044	0	1	707,	0,
A01	5282479	5283247	XLOC_001828	0	-	5283247	5283247	0	1	769,	0,
A01	5287244	5287625	XLOC_001831	0	-	5287625	5287625	0	1	382,	0,
A01	5294589	5296429	XLOC_000274	0	+	5296429	5296429	0	1	1841,	0,
A01	5304860	5306626	XLOC_000275	0	+	5306626	5306626	0	1	1767,	0,
A01	5316297	5317889	XLOC_001834	0	+	5317889	5317889	0	1	1593,	0,
A01	5326243	5326952	XLOC_001835	0	+	5326952	5326952	0	1	710,	0,
A01	5332625	5333809	XLOC_001836	0	-	5333809	5333809	0	1	1185,	0,
A01	5347259	5348819	XLOC_001838	0	+	5348819	5348819	0	1	1561,	0,
A01	5406757	5407557	XLOC_001840	0	+	5407557	5407557	0	1	801,	0,
A01	5516628	5517015	XLOC_001847	0	+	5517015	5517015	0	1	388,	0,
A01	5546567	5547518	XLOC_000278	0	+	5547518	5547518	0	1	952,	0,
A01	5607125	5607618	XLOC_000279	0	+	5607618	5607618	0	1	494,	0,
A01	5658491	5658724	XLOC_001849	0	+	5658724	5658724	0	1	234,	0,
A01	5662167	5664949	XLOC_000280	0	-	5664949	5664949	0	1	2783,	0,
A01	5664068	5665675	XLOC_001850	0	+	5665675	5665675	0	1	1608,	0,
A01	5742409	5743027	XLOC_000281	0	+	5743027	5743027	0	1	619,	0,
A01	5745953	5746192	XLOC_001852	0	-	5746192	5746192	0	1	240,	0,
A01	5833725	5835730	XLOC_001854	0	-	5835730	5835730	0	1	2006,	0,
A01	5836572	5838590	XLOC_000286	0	+	5838590	5838590	0	1	2019,	0,
A01	5874947	5875317	XLOC_001856	0	+	5875317	5875317	0	1	371,	0,
A01	5916903	5918616	XLOC_001857	0	+	5918616	5918616	0	1	1714,	0,
A01	6161938	6162853	XLOC_000297	0	+	6162853	6162853	0	1	916,	0,
A01	6203647	6204566	XLOC_001867	0	-	6204566	6204566	0	1	920,	0,
A01	6224000	6225345	XLOC_000298	0	+	6225345	6225345	0	1	1346,	0,
A01	6271740	6272477	XLOC_000299	0	+	6272477	6272477	0	1	738,	0,
A01	6468568	6469851	XLOC_000303	0	-	6469851	6469851	0	1	1284,	0,
A01	6524273	6524757	XLOC_001871	0	+	6524757	6524757	0	1	485,	0,
A01	6543370	6544697	XLOC_001872	0	+	6544697	6544697	0	1	1328,	0,
A01	6575276	6576699	XLOC_001874	0	-	6576699	6576699	0	1	1424,	0,
A01	6582954	6584219	XLOC_000307	0	+	6584219	6584219	0	1	1266,	0,
A01	6588371	6588644	XLOC_001875	0	-	6588644	6588644	0	1	274,	0,
A01	6667223	6667961	XLOC_000309	0	+	6667961	6667961	0	1	739,	0,
A01	6682098	6683031	XLOC_000311	0	+	6683031	6683031	0	1	934,	0,
A01	6734415	6736909	XLOC_000314	0	+	6736909	6736909	0	1	2495,	0,
A01	6737418	6737860	XLOC_000315	0	+	6737860	6737860	0	1	443,	0,
A01	6826768	6827304	XLOC_001881	0	+	6827304	6827304	0	1	537,	0,
A01	6828808	6829756	XLOC_001882	0	-	6829756	6829756	0	1	949,	0,
A01	6834739	6836448	XLOC_000320	0	+	6836448	6836448	0	1	1710,	0,
A01	6852592	6855063	XLOC_000321	0	-	6855063	6855063	0	1	2472,	0,
A01	6893238	6895897	XLOC_000322	0	-	6895897	6895897	0	1	2660,	0,
A01	6957961	6959185	XLOC_001890	0	-	6959185	6959185	0	1	1225,	0,
A01	6992820	6994341	XLOC_001893	0	+	6994341	6994341	0	1	1522,	0,
A01	6997548	6999113	XLOC_001894	0	+	6999113	6999113	0	1	1566,	0,
A01	7087121	7090272	XLOC_001896	0	+	7090272	7090272	0	1	3152,	0,
A01	7121379	7123417	XLOC_000325	0	+	7123417	7123417	0	1	2039,	0,
A01	7121420	7123405	XLOC_001898	0	-	7123405	7123405	0	1	1986,	0,
A01	7127532	7127800	XLOC_000326	0	+	7127800	7127800	0	1	269,	0,
A01	7226430	7227294	XLOC_000327	0	-	7227294	7227294	0	1	865,	0,
A01	7228028	7229956	XLOC_000328	0	+	7229956	7229956	0	1	1929,	0,
A01	7241182	7241727	XLOC_000329	0	+	7241727	7241727	0	1	546,	0,
A01	7269855	7271590	XLOC_001903	0	+	7271590	7271590	0	1	1736,	0,
A01	7340171	7341018	XLOC_000331	0	-	7341018	7341018	0	1	848,	0,
A01	7400721	7402723	XLOC_001905	0	+	7402723	7402723	0	1	2003,	0,
A01	7492007	7495021	XLOC_001910	0	+	7495021	7495021	0	1	3015,	0,
A01	7493814	7494205	XLOC_000336	0	+	7494205	7494205	0	1	392,	0,
A01	7653472	7654800	XLOC_001914	0	+	7654800	7654800	0	1	1329,	0,
A01	7667775	7668437	XLOC_001915	0	+	7668437	7668437	0	1	663,	0,
A01	7667776	7668635	XLOC_000347	0	-	7668635	7668635	0	1	860,	0,
A01	7718684	7721146	XLOC_001916	0	-	7721146	7721146	0	1	2463,	0,
A01	7778026	7778905	XLOC_000353	0	-	7778905	7778905	0	1	880,	0,
A01	7831814	7835131	XLOC_000356	0	+	7835131	7835131	0	1	3318,	0,
A01	7858003	7860007	XLOC_000358	0	+	7860007	7860007	0	1	2005,	0,
A01	7861724	7863200	XLOC_001919	0	-	7863200	7863200	0	1	1477,	0,
A01	7884288	7886164	XLOC_000359	0	-	7886164	7886164	0	1	1877,	0,
A01	7885419	7885940	XLOC_001920	0	+	7885940	7885940	0	1	522,	0,
A01	7953464	7957791	XLOC_000364	0	-	7957791	7957791	0	1	4328,	0,
A01	7960665	7961536	XLOC_000365	0	+	7961536	7961536	0	1	872,	0,
A01	7961734	7962783	XLOC_000366	0	-	7962783	7962783	0	1	1050,	0,
A01	8058882	8061291	XLOC_000371	0	-	8061291	8061291	0	1	2410,	0,
A01	8094816	8096666	XLOC_000374	0	+	8096666	8096666	0	1	1851,	0,
A01	8099363	8100153	XLOC_001925	0	+	8100153	8100153	0	1	791,	0,
A01	8099545	8099986	XLOC_000375	0	-	8099986	8099986	0	1	442,	0,
A01	8105345	8105666	XLOC_001926	0	-	8105666	8105666	0	1	322,	0,
A01	8166629	8169051	XLOC_000378	0	-	8169051	8169051	0	1	2423,	0,
A01	8227773	8228076	XLOC_000380	0	+	8228076	8228076	0	1	304,	0,
A01	8267628	8270305	XLOC_000382	0	-	8270305	8270305	0	1	2678,	0,
A01	8269419	8270136	XLOC_001931	0	+	8270136	8270136	0	1	718,	0,
A01	8373007	8373631	XLOC_001932	0	+	8373631	8373631	0	1	625,	0,
A01	8383184	8384981	XLOC_001933	0	-	8384981	8384981	0	1	1798,	0,
A01	8444294	8444706	XLOC_000390	0	+	8444706	8444706	0	1	413,	0,
A01	8476347	8477107	XLOC_001937	0	-	8477107	8477107	0	1	761,	0,
A01	8613245	8615541	XLOC_001944	0	-	8615541	8615541	0	1	2297,	0,
A01	8614419	8615824	XLOC_000395	0	+	8615824	8615824	0	1	1406,	0,
A01	8617072	8619449	XLOC_000396	0	-	8619449	8619449	0	1	2378,	0,
A01	8668335	8669602	XLOC_000398	0	-	8669602	8669602	0	1	1268,	0,
A01	8668966	8669444	XLOC_001946	0	-	8669444	8669444	0	1	479,	0,
A01	8693829	8695693	XLOC_000400	0	+	8695693	8695693	0	1	1865,	0,
A01	8706783	8707399	XLOC_000401	0	-	8707399	8707399	0	1	617,	0,
A01	8728560	8729771	XLOC_001951	0	-	8729771	8729771	0	1	1212,	0,
A01	8745958	8746524	XLOC_001952	0	-	8746524	8746524	0	1	567,	0,
A01	8834142	8835262	XLOC_001954	0	+	8835262	8835262	0	1	1121,	0,
A01	8846756	8847736	XLOC_001955	0	+	8847736	8847736	0	1	981,	0,
A01	8855764	8857431	XLOC_001956	0	-	8857431	8857431	0	1	1668,	0,
A01	8870757	8871673	XLOC_000406	0	+	8871673	8871673	0	1	917,	0,
A01	9087440	9087968	XLOC_000409	0	-	9087968	9087968	0	1	529,	0,
A01	9102245	9103212	XLOC_001959	0	-	9103212	9103212	0	1	968,	0,
A01	9505622	9506466	XLOC_001960	0	+	9506466	9506466	0	1	845,	0,
A01	9743942	9744926	XLOC_000420	0	-	9744926	9744926	0	1	985,	0,
A01	9744101	9745222	XLOC_001962	0	-	9745222	9745222	0	1	1122,	0,
A01	9780074	9782877	XLOC_001964	0	-	9782877	9782877	0	1	2804,	0,
A01	9789821	9795741	XLOC_000421	0	+	9795741	9795741	0	1	5921,	0,
A01	9790762	9791510	XLOC_001965	0	+	9791510	9791510	0	1	749,	0,
A01	9796099	9797384	XLOC_001963	0	+	9797384	9797384	0	1	1286,	0,
A01	9838365	9839889	XLOC_001966	0	-	9839889	9839889	0	1	1525,	0,
A01	9895040	9896208	XLOC_000423	0	+	9896208	9896208	0	1	1169,	0,
A01	9954430	9955601	XLOC_000425	0	-	9955601	9955601	0	1	1172,	0,
A01	9955673	9956426	XLOC_001969	0	+	9956426	9956426	0	1	754,	0,
A01	9968581	9969117	XLOC_000426	0	-	9969117	9969117	0	1	537,	0,
A01	10000659	10004546	XLOC_000427	0	-	10004546	10004546	0	1	3888,	0,
A01	10031087	10032880	XLOC_001971	0	-	10032880	10032880	0	1	1794,	0,
A01	10037680	10038691	XLOC_001972	0	-	10038691	10038691	0	1	1012,	0,
A01	10039427	10042831	XLOC_001973	0	-	10042831	10042831	0	1	3405,	0,
A01	10040862	10042373	XLOC_000428	0	+	10042373	10042373	0	1	1512,	0,
A01	10130887	10131747	XLOC_001974	0	-	10131747	10131747	0	1	861,	0,
A01	10205300	10206186	XLOC_001977	0	+	10206186	10206186	0	1	887,	0,
A01	10319022	10319741	XLOC_001980	0	+	10319741	10319741	0	1	720,	0,
A01	10404734	10405583	XLOC_001982	0	+	10405583	10405583	0	1	850,	0,
A01	10420404	10422006	XLOC_000437	0	-	10422006	10422006	0	1	1603,	0,
A01	10420522	10421479	XLOC_001983	0	-	10421479	10421479	0	1	958,	0,
A01	10621307	10622411	XLOC_000443	0	-	10622411	10622411	0	1	1105,	0,
A01	10621615	10621960	XLOC_001986	0	+	10621960	10621960	0	1	346,	0,
A01	10671196	10671519	XLOC_001987	0	-	10671519	10671519	0	1	324,	0,
A01	10727542	10727778	XLOC_001989	0	-	10727778	10727778	0	1	237,	0,
A01	10816303	10818660	XLOC_001990	0	+	10818660	10818660	0	1	2358,	0,
A01	10910758	10911794	XLOC_000450	0	+	10911794	10911794	0	1	1037,	0,
A01	10989382	10989778	XLOC_000452	0	+	10989778	10989778	0	1	397,	0,
A01	11393295	11394345	XLOC_001997	0	+	11394345	11394345	0	1	1051,	0,
A01	11411179	11413782	XLOC_000458	0	-	11413782	11413782	0	1	2604,	0,
A01	11413587	11414802	XLOC_001999	0	-	11414802	11414802	0	1	1216,	0,
A01	11496576	11497540	XLOC_002003	0	+	11497540	11497540	0	1	965,	0,
A01	11532311	11533306	XLOC_002005	0	+	11533306	11533306	0	1	996,	0,
A01	11561134	11561898	XLOC_002007	0	+	11561898	11561898	0	1	765,	0,
A01	11622557	11624163	XLOC_002010	0	-	11624163	11624163	0	1	1607,	0,
A01	11633244	11635306	XLOC_002011	0	+	11635306	11635306	0	1	2063,	0,
A01	11637054	11644819	XLOC_000464	0	-	11644819	11644819	0	1	7766,	0,
A01	11640703	11644842	XLOC_002012	0	+	11644842	11644842	0	1	4140,	0,
A01	11681568	11682933	XLOC_002014	0	-	11682933	11682933	0	1	1366,	0,
A01	11765957	11768078	XLOC_000472	0	+	11768078	11768078	0	1	2122,	0,
A01	11793391	11797728	XLOC_002019	0	+	11797728	11797728	0	1	4338,	0,
A01	11836027	11836868	XLOC_002021	0	-	11836868	11836868	0	1	842,	0,
A01	11841183	11841819	XLOC_000474	0	+	11841819	11841819	0	1	637,	0,
A01	11870190	11870733	XLOC_002023	0	+	11870733	11870733	0	1	544,	0,
A01	11912297	11913258	XLOC_002026	0	-	11913258	11913258	0	1	962,	0,
A01	11959256	11961097	XLOC_002028	0	+	11961097	11961097	0	1	1842,	0,
A01	11965097	11965653	XLOC_000484	0	+	11965653	11965653	0	1	557,	0,
A01	12020611	12021175	XLOC_000485	0	-	12021175	12021175	0	1	565,	0,
A01	12059278	12060155	XLOC_002030	0	+	12060155	12060155	0	1	878,	0,
A01	12060678	12062651	XLOC_002031	0	+	12062651	12062651	0	1	1974,	0,
A01	12061629	12063279	XLOC_000489	0	+	12063279	12063279	0	1	1651,	0,
A01	12067210	12068483	XLOC_000490	0	+	12068483	12068483	0	1	1274,	0,
A01	12097485	12098052	XLOC_002033	0	+	12098052	12098052	0	1	568,	0,
A01	12148471	12149026	XLOC_000493	0	+	12149026	12149026	0	1	556,	0,
A01	12189087	12190380	XLOC_002034	0	-	12190380	12190380	0	1	1294,	0,
A01	12210993	12211842	XLOC_002035	0	+	12211842	12211842	0	1	850,	0,
A01	12376707	12377693	XLOC_000497	0	-	12377693	12377693	0	1	987,	0,
A01	12377795	12383067	XLOC_000498	0	-	12383067	12383067	0	1	5273,	0,
A01	12377957	12380825	XLOC_002041	0	+	12380825	12380825	0	1	2869,	0,
A01	12386625	12389758	XLOC_002042	0	+	12389758	12389758	0	1	3134,	0,
A01	12447555	12448012	XLOC_002045	0	+	12448012	12448012	0	1	458,	0,
A01	12474890	12477111	XLOC_000500	0	+	12477111	12477111	0	1	2222,	0,
A01	12592587	12593664	XLOC_002047	0	-	12593664	12593664	0	1	1078,	0,
A01	12674862	12675477	XLOC_000511	0	+	12675477	12675477	0	1	616,	0,
A01	12785650	12786957	XLOC_000513	0	-	12786957	12786957	0	1	1308,	0,
A01	12830771	12832080	XLOC_002056	0	+	12832080	12832080	0	1	1310,	0,
A01	13077897	13079337	XLOC_002067	0	+	13079337	13079337	0	1	1441,	0,
A01	13077897	13080320	XLOC_000522	0	+	13080320	13080320	0	1	2424,	0,
A01	13079673	13080260	XLOC_002068	0	+	13080260	13080260	0	1	588,	0,
A01	13080819	13084487	XLOC_000523	0	+	13084487	13084487	0	1	3669,	0,
A01	13129332	13132610	XLOC_000525	0	-	13132610	13132610	0	1	3279,	0,
A01	13129864	13132616	XLOC_002071	0	-	13132616	13132616	0	1	2753,	0,
A01	13135510	13136614	XLOC_002072	0	-	13136614	13136614	0	1	1105,	0,
A01	13181119	13181529	XLOC_002075	0	+	13181529	13181529	0	1	411,	0,
A01	13230047	13231202	XLOC_000527	0	+	13231202	13231202	0	1	1156,	0,
A01	13260603	13262789	XLOC_000528	0	+	13262789	13262789	0	1	2187,	0,
A01	13411185	13414005	XLOC_002077	0	+	13414005	13414005	0	1	2821,	0,
A01	13648045	13648924	XLOC_000529	0	+	13648924	13648924	0	1	880,	0,
A01	13810130	13813994	XLOC_000531	0	-	13813994	13813994	0	1	3865,	0,
A01	13867747	13868896	XLOC_002082	0	+	13868896	13868896	0	1	1150,	0,
A01	13871775	13874819	XLOC_000532	0	-	13874819	13874819	0	1	3045,	0,
A01	13900067	13901044	XLOC_000534	0	+	13901044	13901044	0	1	978,	0,
A01	13931981	13933084	XLOC_002088	0	-	13933084	13933084	0	1	1104,	0,
A01	14018856	14019253	XLOC_000537	0	+	14019253	14019253	0	1	398,	0,
A01	14027452	14027957	XLOC_002089	0	+	14027957	14027957	0	1	506,	0,
A01	14032692	14033968	XLOC_002090	0	+	14033968	14033968	0	1	1277,	0,
A01	14032907	14035465	XLOC_000540	0	-	14035465	14035465	0	1	2559,	0,
A01	14092373	14094779	XLOC_002091	0	-	14094779	14094779	0	1	2407,	0,
A01	14107954	14110691	XLOC_000542	0	+	14110691	14110691	0	1	2738,	0,
A01	14121127	14122370	XLOC_000543	0	+	14122370	14122370	0	1	1244,	0,
A01	14178731	14182134	XLOC_000547	0	+	14182134	14182134	0	1	3404,	0,
A01	14188064	14190429	XLOC_000548	0	+	14190429	14190429	0	1	2366,	0,
A01	14198825	14199480	XLOC_000549	0	-	14199480	14199480	0	1	656,	0,
A01	14219835	14220944	XLOC_002095	0	+	14220944	14220944	0	1	1110,	0,
A01	14235591	14237315	XLOC_000551	0	-	14237315	14237315	0	1	1725,	0,
A01	14236013	14237269	XLOC_002096	0	+	14237269	14237269	0	1	1257,	0,
A01	14252564	14253734	XLOC_002097	0	-	14253734	14253734	0	1	1171,	0,
A01	14345627	14346192	XLOC_000554	0	-	14346192	14346192	0	1	566,	0,
A01	14378418	14381447	XLOC_002100	0	+	14381447	14381447	0	1	3030,	0,
A01	14512168	14515606	XLOC_002105	0	+	14515606	14515606	0	1	3439,	0,
A01	14516867	14518165	XLOC_000560	0	-	14518165	14518165	0	1	1299,	0,
A01	14521989	14525524	XLOC_002106	0	+	14525524	14525524	0	1	3536,	0,
A01	14536307	14539153	XLOC_002107	0	+	14539153	14539153	0	1	2847,	0,
A01	14553764	14556081	XLOC_000564	0	+	14556081	14556081	0	1	2318,	0,
A01	14563838	14565105	XLOC_002109	0	+	14565105	14565105	0	1	1268,	0,
A01	14611285	14612729	XLOC_000568	0	+	14612729	14612729	0	1	1445,	0,
A01	14718136	14719925	XLOC_000571	0	-	14719925	14719925	0	1	1790,	0,
A01	14724053	14725056	XLOC_002114	0	+	14725056	14725056	0	1	1004,	0,
A01	14779753	14781489	XLOC_002115	0	+	14781489	14781489	0	1	1737,	0,
A01	14907846	14908450	XLOC_000573	0	+	14908450	14908450	0	1	605,	0,
A01	14907852	14908482	XLOC_002116	0	+	14908482	14908482	0	1	631,	0,
A01	15073483	15074771	XLOC_002119	0	-	15074771	15074771	0	1	1289,	0,
A01	15178991	15179199	XLOC_000574	0	+	15179199	15179199	0	1	209,	0,
A01	15221414	15222515	XLOC_000575	0	-	15222515	15222515	0	1	1102,	0,
A01	15370922	15372918	XLOC_002122	0	+	15372918	15372918	0	1	1997,	0,
A01	15538361	15539390	XLOC_002123	0	-	15539390	15539390	0	1	1030,	0,
A01	15862760	15863033	XLOC_002124	0	+	15863033	15863033	0	1	274,	0,
A01	15977319	15978636	XLOC_000579	0	+	15978636	15978636	0	1	1318,	0,
A01	16062926	16064640	XLOC_000581	0	+	16064640	16064640	0	1	1715,	0,
A01	16063957	16064590	XLOC_002128	0	-	16064590	16064590	0	1	634,	0,
A01	16066680	16071971	XLOC_000582	0	+	16071971	16071971	0	1	5292,	0,
A01	16066879	16071014	XLOC_002129	0	+	16071014	16071014	0	1	4136,	0,
A01	16091252	16091713	XLOC_000585	0	-	16091713	16091713	0	1	462,	0,
A01	16141865	16143191	XLOC_002131	0	-	16143191	16143191	0	1	1327,	0,
A01	16166998	16168453	XLOC_002132	0	-	16168453	16168453	0	1	1456,	0,
A01	16235407	16236073	XLOC_000586	0	+	16236073	16236073	0	1	667,	0,
A01	16275556	16276923	XLOC_000588	0	-	16276923	16276923	0	1	1368,	0,
A01	16277159	16278132	XLOC_002133	0	+	16278132	16278132	0	1	974,	0,
A01	16977088	16977364	XLOC_000596	0	+	16977364	16977364	0	1	277,	0,
A01	17064980	17065850	XLOC_002147	0	+	17065850	17065850	0	1	871,	0,
A01	17070400	17070897	XLOC_000598	0	-	17070897	17070897	0	1	498,	0,
A01	17152751	17153099	XLOC_000599	0	+	17153099	17153099	0	1	349,	0,
A01	17250979	17251330	XLOC_000602	0	-	17251330	17251330	0	1	352,	0,
A01	17297641	17298594	XLOC_000604	0	+	17298594	17298594	0	1	954,	0,
A01	17305706	17306402	XLOC_002150	0	+	17306402	17306402	0	1	697,	0,
A01	17351807	17352382	XLOC_002151	0	+	17352382	17352382	0	1	576,	0,
A01	17402313	17404325	XLOC_000605	0	-	17404325	17404325	0	1	2013,	0,
A01	17439493	17441613	XLOC_002153	0	+	17441613	17441613	0	1	2121,	0,
A01	17440774	17442184	XLOC_000606	0	-	17442184	17442184	0	1	1411,	0,
A01	17687855	17688812	XLOC_000610	0	-	17688812	17688812	0	1	958,	0,
A01	17688205	17688625	XLOC_002157	0	+	17688625	17688625	0	1	421,	0,
A01	17748563	17749051	XLOC_000612	0	+	17749051	17749051	0	1	489,	0,
A01	17769859	17770764	XLOC_000613	0	-	17770764	17770764	0	1	906,	0,
A01	17831491	17836495	XLOC_002161	0	+	17836495	17836495	0	1	5005,	0,
A01	17964389	17965512	XLOC_000615	0	+	17965512	17965512	0	1	1124,	0,
A01	17964403	17965042	XLOC_002162	0	-	17965042	17965042	0	1	640,	0,
A01	18056494	18061137	XLOC_002165	0	+	18061137	18061137	0	1	4644,	0,
A01	18278627	18279828	XLOC_002169	0	+	18279828	18279828	0	1	1202,	0,
A01	18302198	18303712	XLOC_000621	0	+	18303712	18303712	0	1	1515,	0,
A01	18570848	18572862	XLOC_002172	0	-	18572862	18572862	0	1	2015,	0,
A01	18576685	18578716	XLOC_000623	0	-	18578716	18578716	0	1	2032,	0,
A01	18655109	18656615	XLOC_002174	0	-	18656615	18656615	0	1	1507,	0,
A01	18708930	18710039	XLOC_002175	0	+	18710039	18710039	0	1	1110,	0,
A01	18972775	18979098	XLOC_000629	0	-	18979098	18979098	0	1	6324,	0,
A01	19076999	19080318	XLOC_002181	0	-	19080318	19080318	0	1	3320,	0,
A01	19117475	19117784	XLOC_000633	0	+	19117784	19117784	0	1	310,	0,
A01	19308074	19308596	XLOC_000637	0	+	19308596	19308596	0	1	523,	0,
A01	19487027	19487461	XLOC_000640	0	+	19487461	19487461	0	1	435,	0,
A01	19551409	19551774	XLOC_002187	0	+	19551774	19551774	0	1	366,	0,
A01	19648915	19650104	XLOC_000647	0	-	19650104	19650104	0	1	1190,	0,
A01	19747562	19749365	XLOC_002192	0	+	19749365	19749365	0	1	1804,	0,
A01	19758756	19760176	XLOC_002193	0	+	19760176	19760176	0	1	1421,	0,
A01	19814595	19816034	XLOC_000650	0	+	19816034	19816034	0	1	1440,	0,
A01	19852603	19857715	XLOC_002199	0	+	19857715	19857715	0	1	5113,	0,
A01	19926978	19927435	XLOC_002200	0	-	19927435	19927435	0	1	458,	0,
A01	19946672	19949856	XLOC_000653	0	+	19949856	19949856	0	1	3185,	0,
A01	20101825	20102527	XLOC_000656	0	+	20102527	20102527	0	1	703,	0,
A01	20604053	20605319	XLOC_002209	0	+	20605319	20605319	0	1	1267,	0,
A01	20608336	20609886	XLOC_002210	0	+	20609886	20609886	0	1	1551,	0,
A01	20744826	20748275	XLOC_002212	0	+	20748275	20748275	0	1	3450,	0,
A01	20779183	20780407	XLOC_000664	0	-	20780407	20780407	0	1	1225,	0,
A01	20779189	20779955	XLOC_002213	0	+	20779955	20779955	0	1	767,	0,
A01	20801641	20803536	XLOC_002214	0	+	20803536	20803536	0	1	1896,	0,
A01	20826579	20828325	XLOC_000666	0	+	20828325	20828325	0	1	1747,	0,
A01	20928994	20929199	XLOC_002218	0	-	20929199	20929199	0	1	206,	0,
A01	20945503	20948611	XLOC_002219	0	+	20948611	20948611	0	1	3109,	0,
A01	20951130	20953681	XLOC_002220	0	+	20953681	20953681	0	1	2552,	0,
A01	20957088	20958922	XLOC_000669	0	-	20958922	20958922	0	1	1835,	0,
A01	21093554	21099233	XLOC_000671	0	+	21099233	21099233	0	1	5680,	0,
A01	21103880	21105052	XLOC_002222	0	+	21105052	21105052	0	1	1173,	0,
A01	21114695	21115642	XLOC_000672	0	-	21115642	21115642	0	1	948,	0,
A01	21219634	21221343	XLOC_000674	0	+	21221343	21221343	0	1	1710,	0,
A01	21222265	21222523	XLOC_002224	0	-	21222523	21222523	0	1	259,	0,
A01	21318667	21319113	XLOC_000676	0	+	21319113	21319113	0	1	447,	0,
A01	21328886	21330583	XLOC_000677	0	+	21330583	21330583	0	1	1698,	0,
A01	21459962	21460704	XLOC_000678	0	-	21460704	21460704	0	1	743,	0,
A01	21518841	21527917	XLOC_000679	0	+	21527917	21527917	0	1	9077,	0,
A01	21537621	21538490	XLOC_002228	0	-	21538490	21538490	0	1	870,	0,
A01	21538359	21539471	XLOC_000680	0	+	21539471	21539471	0	1	1113,	0,
A01	21691752	21692485	XLOC_000682	0	-	21692485	21692485	0	1	734,	0,
A01	21714075	21715193	XLOC_000683	0	-	21715193	21715193	0	1	1119,	0,
A01	21739301	21741333	XLOC_002230	0	+	21741333	21741333	0	1	2033,	0,
A01	21850169	21850496	XLOC_000684	0	-	21850496	21850496	0	1	328,	0,
A01	21936902	21937615	XLOC_000685	0	+	21937615	21937615	0	1	714,	0,
A01	21948753	21950620	XLOC_002231	0	-	21950620	21950620	0	1	1868,	0,
A01	21948753	21951507	XLOC_000686	0	+	21951507	21951507	0	1	2755,	0,
A01	22070064	22072250	XLOC_002232	0	+	22072250	22072250	0	1	2187,	0,
A01	22266947	22269264	XLOC_000690	0	-	22269264	22269264	0	1	2318,	0,
A01	22289147	22290958	XLOC_000691	0	+	22290958	22290958	0	1	1812,	0,
A01	22307247	22308288	XLOC_000692	0	+	22308288	22308288	0	1	1042,	0,
A01	22419042	22421948	XLOC_002237	0	+	22421948	22421948	0	1	2907,	0,
A01	23511459	23512355	XLOC_000698	0	-	23512355	23512355	0	1	897,	0,
A01	23515159	23516093	XLOC_002242	0	+	23516093	23516093	0	1	935,	0,
A01	23696698	23697401	XLOC_000701	0	-	23697401	23697401	0	1	704,	0,
A01	23833491	23834652	XLOC_000702	0	-	23834652	23834652	0	1	1162,	0,
A01	23835087	23837333	XLOC_002245	0	+	23837333	23837333	0	1	2247,	0,
A01	24070407	24073244	XLOC_000704	0	+	24073244	24073244	0	1	2838,	0,
A01	24097769	24098472	XLOC_002251	0	-	24098472	24098472	0	1	704,	0,
A01	24375941	24377170	XLOC_000707	0	+	24377170	24377170	0	1	1230,	0,
A01	24380658	24381888	XLOC_002253	0	+	24381888	24381888	0	1	1231,	0,
A01	24415465	24416237	XLOC_002254	0	+	24416237	24416237	0	1	773,	0,
A01	24611235	24611492	XLOC_000708	0	+	24611492	24611492	0	1	258,	0,
A01	24689162	24690809	XLOC_002256	0	-	24690809	24690809	0	1	1648,	0,
A01	24911260	24913224	XLOC_000715	0	+	24913224	24913224	0	1	1965,	0,
A01	25018200	25018802	XLOC_002257	0	-	25018802	25018802	0	1	603,	0,
A01	25190299	25190895	XLOC_000719	0	-	25190895	25190895	0	1	597,	0,
A01	25219615	25219951	XLOC_002260	0	-	25219951	25219951	0	1	337,	0,
A01	25258873	25259107	XLOC_000721	0	-	25259107	25259107	0	1	235,	0,
A01	25410630	25411037	XLOC_002261	0	+	25411037	25411037	0	1	408,	0,
A01	25531062	25532937	XLOC_000726	0	-	25532937	25532937	0	1	1876,	0,
A01	25531450	25532937	XLOC_002263	0	+	25532937	25532937	0	1	1488,	0,
A01	25535201	25537117	XLOC_002264	0	-	25537117	25537117	0	1	1917,	0,
A01	25547452	25548061	XLOC_000727	0	-	25548061	25548061	0	1	610,	0,
A01	25679644	25680610	XLOC_000729	0	-	25680610	25680610	0	1	967,	0,
A01	25783631	25787302	XLOC_002267	0	+	25787302	25787302	0	1	3672,	0,
A01	25793965	25797481	XLOC_000732	0	+	25797481	25797481	0	1	3517,	0,
A01	25814170	25814657	XLOC_000733	0	-	25814657	25814657	0	1	488,	0,
A01	25999052	26005409	XLOC_000736	0	-	26005409	26005409	0	1	6358,	0,
A01	25999842	26005259	XLOC_002273	0	+	26005259	26005259	0	1	5418,	0,
A01	26006684	26007974	XLOC_000737	0	+	26007974	26007974	0	1	1291,	0,
A01	26018170	26018582	XLOC_002275	0	+	26018582	26018582	0	1	413,	0,
A01	26078402	26079704	XLOC_002277	0	+	26079704	26079704	0	1	1303,	0,
A01	26093669	26095395	XLOC_002278	0	-	26095395	26095395	0	1	1727,	0,
A01	26112585	26117282	XLOC_002279	0	+	26117282	26117282	0	1	4698,	0,
A01	26112585	26117933	XLOC_000742	0	+	26117933	26117933	0	1	5349,	0,
A01	26246100	26247389	XLOC_000745	0	+	26247389	26247389	0	1	1290,	0,
A01	26593835	26594832	XLOC_002288	0	+	26594832	26594832	0	1	998,	0,
A01	26762846	26763603	XLOC_000751	0	-	26763603	26763603	0	1	758,	0,
A01	27009256	27010430	XLOC_002291	0	+	27010430	27010430	0	1	1175,	0,
A01	27088699	27089763	XLOC_002293	0	+	27089763	27089763	0	1	1065,	0,
A01	27519058	27521613	XLOC_002296	0	-	27521613	27521613	0	1	2556,	0,
A01	27565758	27566262	XLOC_000757	0	+	27566262	27566262	0	1	505,	0,
A01	27648867	27650185	XLOC_002299	0	+	27650185	27650185	0	1	1319,	0,
A01	28084150	28084407	XLOC_002300	0	+	28084407	28084407	0	1	258,	0,
A01	29419670	29420931	XLOC_002303	0	-	29420931	29420931	0	1	1262,	0,
A01	29679331	29680804	XLOC_002304	0	+	29680804	29680804	0	1	1474,	0,
A01	29856894	29857159	XLOC_002305	0	-	29857159	29857159	0	1	266,	0,
A01	30224683	30227565	XLOC_000763	0	-	30227565	30227565	0	1	2883,	0,
A01	30682248	30682488	XLOC_000765	0	+	30682488	30682488	0	1	241,	0,
A01	31603017	31608947	XLOC_000769	0	+	31608947	31608947	0	1	5931,	0,
A01	31603237	31608441	XLOC_002312	0	+	31608441	31608441	0	1	5205,	0,
A01	31609791	31610908	XLOC_002313	0	+	31610908	31610908	0	1	1118,	0,
A01	31901279	31901819	XLOC_000771	0	-	31901819	31901819	0	1	541,	0,
A01	31923217	31924272	XLOC_000774	0	-	31924272	31924272	0	1	1056,	0,
A01	31923224	31924418	XLOC_002315	0	+	31924418	31924418	0	1	1195,	0,
A01	31956287	31956825	XLOC_002316	0	+	31956825	31956825	0	1	539,	0,
A01	32180834	32181237	XLOC_000778	0	-	32181237	32181237	0	1	404,	0,
A01	32353973	32355959	XLOC_000779	0	-	32355959	32355959	0	1	1987,	0,
A01	32356704	32357164	XLOC_002319	0	+	32357164	32357164	0	1	461,	0,
A01	32444547	32445589	XLOC_002320	0	+	32445589	32445589	0	1	1043,	0,
A01	32449909	32451659	XLOC_002321	0	+	32451659	32451659	0	1	1751,	0,
A01	32453937	32456081	XLOC_000781	0	+	32456081	32456081	0	1	2145,	0,
A01	32701863	32702947	XLOC_002324	0	+	32702947	32702947	0	1	1085,	0,
A01	32755675	32755919	XLOC_002326	0	+	32755919	32755919	0	1	245,	0,
A01	32757608	32758356	XLOC_002327	0	-	32758356	32758356	0	1	749,	0,
A01	32980532	32982577	XLOC_000791	0	+	32982577	32982577	0	1	2046,	0,
A01	32980906	32981573	XLOC_002330	0	+	32981573	32981573	0	1	668,	0,
A01	33059784	33062173	XLOC_000792	0	+	33062173	33062173	0	1	2390,	0,
A01	33066626	33068482	XLOC_002332	0	+	33068482	33068482	0	1	1857,	0,
A01	33230211	33230759	XLOC_002333	0	+	33230759	33230759	0	1	549,	0,
A01	33702605	33706528	XLOC_000798	0	+	33706528	33706528	0	1	3924,	0,
A01	33702605	33707782	XLOC_002336	0	+	33707782	33707782	0	1	5178,	0,
A01	33710571	33711495	XLOC_000799	0	-	33711495	33711495	0	1	925,	0,
A01	33719444	33723545	XLOC_000800	0	+	33723545	33723545	0	1	4102,	0,
A01	34806707	34807246	XLOC_002341	0	+	34807246	34807246	0	1	540,	0,
A01	34896719	34899298	XLOC_000803	0	+	34899298	34899298	0	1	2580,	0,
A01	35968920	35971495	XLOC_000804	0	-	35971495	35971495	0	1	2576,	0,
A01	36460948	36462362	XLOC_002344	0	+	36462362	36462362	0	1	1415,	0,
A01	36476431	36476717	XLOC_000806	0	-	36476717	36476717	0	1	287,	0,
A01	37939950	37940207	XLOC_000810	0	+	37940207	37940207	0	1	258,	0,
A01	38331313	38331537	XLOC_002345	0	+	38331537	38331537	0	1	225,	0,
A01	40312751	40314009	XLOC_000820	0	-	40314009	40314009	0	1	1259,	0,
A01	40397395	40397988	XLOC_002351	0	+	40397988	40397988	0	1	594,	0,
A01	40443168	40443460	XLOC_002352	0	+	40443460	40443460	0	1	293,	0,
A01	41145225	41152509	XLOC_002353	0	-	41152509	41152509	0	1	7285,	0,
A01	41360836	41363154	XLOC_000827	0	-	41363154	41363154	0	1	2319,	0,
A01	41361557	41363154	XLOC_002354	0	-	41363154	41363154	0	1	1598,	0,
A01	41431336	41433544	XLOC_000828	0	-	41433544	41433544	0	1	2209,	0,
A01	41557495	41558390	XLOC_000829	0	-	41558390	41558390	0	1	896,	0,
A01	41674610	41675114	XLOC_002356	0	+	41675114	41675114	0	1	505,	0,
A01	41982822	41984207	XLOC_002359	0	+	41984207	41984207	0	1	1386,	0,
A01	42071885	42077337	XLOC_002360	0	+	42077337	42077337	0	1	5453,	0,
A01	42118622	42123077	XLOC_002362	0	+	42123077	42123077	0	1	4456,	0,
A01	42118981	42120964	XLOC_000836	0	+	42120964	42120964	0	1	1984,	0,
A01	42127051	42128456	XLOC_002363	0	-	42128456	42128456	0	1	1406,	0,
A01	42129799	42130529	XLOC_002364	0	-	42130529	42130529	0	1	731,	0,
A01	42132321	42134077	XLOC_000838	0	+	42134077	42134077	0	1	1757,	0,
A01	42226561	42228323	XLOC_000840	0	+	42228323	42228323	0	1	1763,	0,
A01	42847634	42848142	XLOC_002372	0	+	42848142	42848142	0	1	509,	0,
A01	43070847	43071685	XLOC_002375	0	-	43071685	43071685	0	1	839,	0,
A01	43180584	43180977	XLOC_000852	0	-	43180977	43180977	0	1	394,	0,
A01	43347499	43348454	XLOC_000853	0	+	43348454	43348454	0	1	956,	0,
A01	43347628	43348031	XLOC_002377	0	+	43348031	43348031	0	1	404,	0,
A01	43380432	43381083	XLOC_002378	0	-	43381083	43381083	0	1	652,	0,
A01	43494095	43494945	XLOC_000855	0	+	43494945	43494945	0	1	851,	0,
A01	44196769	44197029	XLOC_002383	0	+	44197029	44197029	0	1	261,	0,
A01	44204094	44204327	XLOC_002384	0	+	44204327	44204327	0	1	234,	0,
A01	44343965	44345374	XLOC_000858	0	+	44345374	44345374	0	1	1410,	0,
A01	44409822	44412332	XLOC_002386	0	+	44412332	44412332	0	1	2511,	0,
A01	46948986	46949243	XLOC_000863	0	-	46949243	46949243	0	1	258,	0,
A01	47129344	47130197	XLOC_002387	0	-	47130197	47130197	0	1	854,	0,
A01	47526187	47527781	XLOC_000864	0	+	47527781	47527781	0	1	1595,	0,
A01	47996010	47996246	XLOC_002388	0	+	47996246	47996246	0	1	237,	0,
A01	48217120	48218330	XLOC_002389	0	+	48218330	48218330	0	1	1211,	0,
A01	48262036	48262302	XLOC_000866	0	+	48262302	48262302	0	1	267,	0,
A01	48613427	48615533	XLOC_002394	0	-	48615533	48615533	0	1	2107,	0,
A01	48619679	48620777	XLOC_002396	0	-	48620777	48620777	0	1	1099,	0,
A01	48640870	48641858	XLOC_002397	0	-	48641858	48641858	0	1	989,	0,
A01	48778760	48780460	XLOC_002400	0	+	48780460	48780460	0	1	1701,	0,
A01	48932337	48933800	XLOC_000872	0	+	48933800	48933800	0	1	1464,	0,
A01	48968351	48969476	XLOC_000873	0	-	48969476	48969476	0	1	1126,	0,
A01	48968689	48969476	XLOC_002402	0	+	48969476	48969476	0	1	788,	0,
A01	49006366	49006682	XLOC_002403	0	-	49006682	49006682	0	1	317,	0,
A01	49029412	49030508	XLOC_000874	0	-	49030508	49030508	0	1	1097,	0,
A01	49084916	49085502	XLOC_002407	0	+	49085502	49085502	0	1	587,	0,
A01	49127275	49128271	XLOC_002408	0	-	49128271	49128271	0	1	997,	0,
A01	49435042	49437479	XLOC_000877	0	-	49437479	49437479	0	1	2438,	0,
A01	49495141	49495484	XLOC_000878	0	-	49495484	49495484	0	1	344,	0,
A01	49882471	49884759	XLOC_000880	0	-	49884759	49884759	0	1	2289,	0,
A01	49884019	49885069	XLOC_002410	0	-	49885069	49885069	0	1	1051,	0,
A01	50074412	50077817	XLOC_002413	0	+	50077817	50077817	0	1	3406,	0,
A01	50436003	50438136	XLOC_002416	0	+	50438136	50438136	0	1	2134,	0,
A01	50437095	50438956	XLOC_000883	0	+	50438956	50438956	0	1	1862,	0,
A01	50452305	50454201	XLOC_000884	0	+	50454201	50454201	0	1	1897,	0,
A01	50486314	50488258	XLOC_002417	0	-	50488258	50488258	0	1	1945,	0,
A01	51735669	51735957	XLOC_002419	0	+	51735957	51735957	0	1	289,	0,
A01	53126256	53127759	XLOC_002422	0	-	53127759	53127759	0	1	1504,	0,
A01	53560494	53561315	XLOC_000889	0	+	53561315	53561315	0	1	822,	0,
A01	54062080	54064189	XLOC_002424	0	-	54064189	54064189	0	1	2110,	0,
A01	54426775	54436871	XLOC_002427	0	+	54436871	54436871	0	1	10097,	0,
A01	54459658	54460632	XLOC_000895	0	-	54460632	54460632	0	1	975,	0,
A01	54460938	54461630	XLOC_002428	0	-	54461630	54461630	0	1	693,	0,
A01	55005408	55005731	XLOC_000898	0	+	55005731	55005731	0	1	324,	0,
A01	55537281	55540914	XLOC_002430	0	+	55540914	55540914	0	1	3634,	0,
A01	55738612	55744400	XLOC_002436	0	+	55744400	55744400	0	1	5789,	0,
A01	55745276	55746348	XLOC_000903	0	-	55746348	55746348	0	1	1073,	0,
A01	55748136	55748760	XLOC_000904	0	+	55748760	55748760	0	1	625,	0,
A01	55758882	55759457	XLOC_002438	0	+	55759457	55759457	0	1	576,	0,
A01	56194134	56195934	XLOC_002439	0	+	56195934	56195934	0	1	1801,	0,
A01	56389598	56389901	XLOC_000908	0	-	56389901	56389901	0	1	304,	0,
A01	57068546	57069217	XLOC_000910	0	-	57069217	57069217	0	1	672,	0,
A01	57171157	57173797	XLOC_002441	0	+	57173797	57173797	0	1	2641,	0,
A01	57269705	57269933	XLOC_002442	0	+	57269933	57269933	0	1	229,	0,
A01	57784851	57785121	XLOC_000912	0	-	57785121	57785121	0	1	271,	0,
A01	57938543	57941980	XLOC_002443	0	+	57941980	57941980	0	1	3438,	0,
A01	57943431	57944719	XLOC_002444	0	-	57944719	57944719	0	1	1289,	0,
A01	58308248	58308478	XLOC_002445	0	-	58308478	58308478	0	1	231,	0,
A01	59020572	59021187	XLOC_000916	0	+	59021187	59021187	0	1	616,	0,
A01	59043211	59044668	XLOC_002446	0	-	59044668	59044668	0	1	1458,	0,
A01	59043435	59045930	XLOC_000917	0	-	59045930	59045930	0	1	2496,	0,
A01	59113547	59114509	XLOC_000918	0	+	59114509	59114509	0	1	963,	0,
A01	59474584	59474811	XLOC_000921	0	+	59474811	59474811	0	1	228,	0,
A01	59956264	59958092	XLOC_002447	0	-	59958092	59958092	0	1	1829,	0,
A01	59971518	59972185	XLOC_002448	0	-	59972185	59972185	0	1	668,	0,
A01	59973015	59975540	XLOC_000924	0	+	59975540	59975540	0	1	2526,	0,
A01	60775789	60776153	XLOC_002454	0	+	60776153	60776153	0	1	365,	0,
A01	61319171	61319680	XLOC_002456	0	-	61319680	61319680	0	1	510,	0,
A01	61989947	61990386	XLOC_002458	0	+	61990386	61990386	0	1	440,	0,
A01	62119373	62119633	XLOC_002459	0	-	62119633	62119633	0	1	261,	0,
A01	62237935	62238656	XLOC_000931	0	-	62238656	62238656	0	1	722,	0,
A01	62553653	62553884	XLOC_002460	0	-	62553884	62553884	0	1	232,	0,
A01	62560609	62560867	XLOC_002461	0	-	62560867	62560867	0	1	259,	0,
A01	62746704	62747513	XLOC_000932	0	+	62747513	62747513	0	1	810,	0,
A01	63322621	63323642	XLOC_002462	0	-	63323642	63323642	0	1	1022,	0,
A01	63594958	63597032	XLOC_002463	0	-	63597032	63597032	0	1	2075,	0,
A01	63607368	63608702	XLOC_002464	0	-	63608702	63608702	0	1	1335,	0,
A01	63611764	63612718	XLOC_002465	0	+	63612718	63612718	0	1	955,	0,
A01	63935425	63936664	XLOC_002467	0	+	63936664	63936664	0	1	1240,	0,
A01	64069179	64071531	XLOC_002468	0	-	64071531	64071531	0	1	2353,	0,
A01	65556340	65557440	XLOC_002473	0	+	65557440	65557440	0	1	1101,	0,
A01	66359822	66360334	XLOC_000947	0	+	66360334	66360334	0	1	513,	0,
A01	66540377	66540632	XLOC_000948	0	+	66540632	66540632	0	1	256,	0,
A01	66827072	66829195	XLOC_000949	0	+	66829195	66829195	0	1	2124,	0,
A01	66852698	66852954	XLOC_000950	0	+	66852954	66852954	0	1	257,	0,
A01	67553215	67553451	XLOC_000951	0	-	67553451	67553451	0	1	237,	0,
A01	68206207	68206491	XLOC_002479	0	-	68206491	68206491	0	1	285,	0,
A01	68630201	68630783	XLOC_002481	0	-	68630783	68630783	0	1	583,	0,
A01	68755011	68755522	XLOC_002483	0	+	68755522	68755522	0	1	512,	0,
A01	69042746	69043106	XLOC_002484	0	+	69043106	69043106	0	1	361,	0,
A01	69283792	69284027	XLOC_000953	0	+	69284027	69284027	0	1	236,	0,
A01	69443977	69444197	XLOC_000954	0	+	69444197	69444197	0	1	221,	0,
A01	71358291	71358886	XLOC_002488	0	+	71358886	71358886	0	1	596,	0,
A01	71472865	71475061	XLOC_000959	0	-	71475061	71475061	0	1	2197,	0,
A01	71473263	71475061	XLOC_002489	0	-	71475061	71475061	0	1	1799,	0,
A01	71483392	71483738	XLOC_002490	0	+	71483738	71483738	0	1	347,	0,
A01	71770329	71771117	XLOC_000961	0	-	71771117	71771117	0	1	789,	0,
A01	71770680	71771654	XLOC_002491	0	+	71771654	71771654	0	1	975,	0,
A01	72218070	72218957	XLOC_000962	0	+	72218957	72218957	0	1	888,	0,
A01	72230603	72231619	XLOC_000963	0	+	72231619	72231619	0	1	1017,	0,
A01	72427280	72427681	XLOC_002497	0	+	72427681	72427681	0	1	402,	0,
A01	73038759	73039236	XLOC_002498	0	+	73039236	73039236	0	1	478,	0,
A01	73136922	73138878	XLOC_000967	0	-	73138878	73138878	0	1	1957,	0,
A01	73451376	73452431	XLOC_000969	0	+	73452431	73452431	0	1	1056,	0,
A01	73533363	73535667	XLOC_000970	0	+	73535667	73535667	0	1	2305,	0,
A01	74799295	74799819	XLOC_002509	0	+	74799819	74799819	0	1	525,	0,
A01	74815994	74817304	XLOC_000975	0	+	74817304	74817304	0	1	1311,	0,
A01	75332031	75333052	XLOC_002510	0	-	75333052	75333052	0	1	1022,	0,
A01	75332541	75333495	XLOC_000977	0	+	75333495	75333495	0	1	955,	0,
A01	75333628	75335902	XLOC_000978	0	-	75335902	75335902	0	1	2275,	0,
A01	75525952	75526462	XLOC_002511	0	+	75526462	75526462	0	1	511,	0,
A01	75632529	75635530	XLOC_000982	0	+	75635530	75635530	0	1	3002,	0,
A01	75677071	75678267	XLOC_000984	0	-	75678267	75678267	0	1	1197,	0,
A01	76291053	76291337	XLOC_000986	0	+	76291337	76291337	0	1	285,	0,
A01	76446526	76447628	XLOC_002513	0	+	76447628	76447628	0	1	1103,	0,
A01	77659735	77660606	XLOC_000990	0	+	77660606	77660606	0	1	872,	0,
A01	77675089	77677052	XLOC_000991	0	-	77677052	77677052	0	1	1964,	0,
A01	77759007	77760298	XLOC_000993	0	+	77760298	77760298	0	1	1292,	0,
A01	78713042	78713641	XLOC_002517	0	-	78713641	78713641	0	1	600,	0,
A01	78856678	78860171	XLOC_002518	0	-	78860171	78860171	0	1	3494,	0,
A01	79455805	79457036	XLOC_002519	0	+	79457036	79457036	0	1	1232,	0,
A01	80603782	80605912	XLOC_002520	0	+	80605912	80605912	0	1	2131,	0,
A01	81190569	81193455	XLOC_002523	0	+	81193455	81193455	0	1	2887,	0,
A01	81227520	81229245	XLOC_001004	0	-	81229245	81229245	0	1	1726,	0,
A01	81236086	81240393	XLOC_002524	0	+	81240393	81240393	0	1	4308,	0,
A01	81437027	81438328	XLOC_002526	0	-	81438328	81438328	0	1	1302,	0,
A01	81437114	81438092	XLOC_001005	0	+	81438092	81438092	0	1	979,	0,
A01	81454165	81454794	XLOC_002527	0	-	81454794	81454794	0	1	630,	0,
A01	81549174	81549920	XLOC_001007	0	+	81549920	81549920	0	1	747,	0,
A01	81990354	81990674	XLOC_002529	0	+	81990674	81990674	0	1	321,	0,
A01	82123897	82124133	XLOC_001013	0	+	82124133	82124133	0	1	237,	0,
A01	82136799	82138302	XLOC_001014	0	-	82138302	82138302	0	1	1504,	0,
A01	82173646	82175219	XLOC_001015	0	-	82175219	82175219	0	1	1574,	0,
A01	82230003	82231472	XLOC_002532	0	-	82231472	82231472	0	1	1470,	0,
A01	82257191	82258086	XLOC_001016	0	+	82258086	82258086	0	1	896,	0,
A01	82409617	82410002	XLOC_002535	0	+	82410002	82410002	0	1	386,	0,
A01	82413755	82413959	XLOC_002536	0	-	82413959	82413959	0	1	205,	0,
A01	82514732	82514998	XLOC_002537	0	-	82514998	82514998	0	1	267,	0,
A01	82607306	82607760	XLOC_002538	0	-	82607760	82607760	0	1	455,	0,
A01	83582939	83583233	XLOC_002541	0	+	83583233	83583233	0	1	295,	0,
A01	83636435	83636832	XLOC_001020	0	-	83636832	83636832	0	1	398,	0,
A01	85340014	85340233	XLOC_002544	0	-	85340233	85340233	0	1	220,	0,
A01	85411951	85413553	XLOC_002545	0	-	85413553	85413553	0	1	1603,	0,
A01	85609927	85612196	XLOC_002546	0	+	85612196	85612196	0	1	2270,	0,
A01	85628630	85630100	XLOC_001024	0	+	85630100	85630100	0	1	1471,	0,
A01	85816746	85817587	XLOC_002548	0	-	85817587	85817587	0	1	842,	0,
A01	86005124	86006985	XLOC_002550	0	+	86006985	86006985	0	1	1862,	0,
A01	86210029	86211144	XLOC_002551	0	-	86211144	86211144	0	1	1116,	0,
A01	86278115	86280975	XLOC_001030	0	+	86280975	86280975	0	1	2861,	0,
A01	86337917	86338641	XLOC_002554	0	-	86338641	86338641	0	1	725,	0,
A01	86681194	86681738	XLOC_002555	0	+	86681738	86681738	0	1	545,	0,
A01	86688954	86691048	XLOC_001034	0	+	86691048	86691048	0	1	2095,	0,
A01	86706962	86707364	XLOC_002557	0	+	86707364	86707364	0	1	403,	0,
A01	87011977	87012200	XLOC_001036	0	-	87012200	87012200	0	1	224,	0,
A01	87328474	87329697	XLOC_002559	0	+	87329697	87329697	0	1	1224,	0,
A01	87707461	87709592	XLOC_001040	0	+	87709592	87709592	0	1	2132,	0,
A01	87732737	87733996	XLOC_002560	0	+	87733996	87733996	0	1	1260,	0,
A01	87967561	87968515	XLOC_002562	0	-	87968515	87968515	0	1	955,	0,
A01	89275445	89278280	XLOC_002566	0	+	89278280	89278280	0	1	2836,	0,
A01	89301430	89302308	XLOC_001048	0	+	89302308	89302308	0	1	879,	0,
A01	90380169	90380804	XLOC_001050	0	-	90380804	90380804	0	1	636,	0,
A01	90772048	90772308	XLOC_002569	0	+	90772308	90772308	0	1	261,	0,
A01	91071537	91072855	XLOC_002571	0	-	91072855	91072855	0	1	1319,	0,
A01	91181525	91182517	XLOC_001054	0	+	91182517	91182517	0	1	993,	0,
A01	91181959	91182661	XLOC_002575	0	-	91182661	91182661	0	1	703,	0,
A01	91339624	91340454	XLOC_001055	0	-	91340454	91340454	0	1	831,	0,
A01	91418142	91419641	XLOC_001058	0	-	91419641	91419641	0	1	1500,	0,
A01	91465413	91466019	XLOC_002580	0	-	91466019	91466019	0	1	607,	0,
A01	92011243	92011853	XLOC_002582	0	+	92011853	92011853	0	1	611,	0,
A01	92117791	92118335	XLOC_002583	0	+	92118335	92118335	0	1	545,	0,
A01	92117855	92119673	XLOC_001063	0	+	92119673	92119673	0	1	1819,	0,
A01	92260834	92261095	XLOC_002584	0	-	92261095	92261095	0	1	262,	0,
A01	92270255	92270555	XLOC_002585	0	+	92270555	92270555	0	1	301,	0,
A01	92411965	92416047	XLOC_001065	0	+	92416047	92416047	0	1	4083,	0,
A01	92942748	92943248	XLOC_001068	0	+	92943248	92943248	0	1	501,	0,
A01	93156672	93159298	XLOC_002588	0	-	93159298	93159298	0	1	2627,	0,
A01	93248105	93248787	XLOC_001071	0	+	93248787	93248787	0	1	683,	0,
A01	93348929	93349230	XLOC_001073	0	-	93349230	93349230	0	1	302,	0,
A01	93549824	93552009	XLOC_002594	0	+	93552009	93552009	0	1	2186,	0,
A01	93563105	93563897	XLOC_001074	0	-	93563897	93563897	0	1	793,	0,
A01	93587827	93588678	XLOC_002596	0	+	93588678	93588678	0	1	852,	0,
A01	93728932	93732792	XLOC_001076	0	+	93732792	93732792	0	1	3861,	0,
A01	93764564	93766717	XLOC_002598	0	-	93766717	93766717	0	1	2154,	0,
A01	93781236	93782934	XLOC_001078	0	+	93782934	93782934	0	1	1699,	0,
A01	93781607	93782923	XLOC_002599	0	-	93782923	93782923	0	1	1317,	0,
A01	93789200	93790036	XLOC_001079	0	-	93790036	93790036	0	1	837,	0,
A01	94357809	94361955	XLOC_001082	0	-	94361955	94361955	0	1	4147,	0,
A01	94358829	94361836	XLOC_002603	0	+	94361836	94361836	0	1	3008,	0,
A01	94622726	94624167	XLOC_002606	0	-	94624167	94624167	0	1	1442,	0,
A01	94702397	94702658	XLOC_002607	0	+	94702658	94702658	0	1	262,	0,
A01	94915963	94916479	XLOC_002608	0	+	94916479	94916479	0	1	517,	0,
A01	94940816	94942627	XLOC_001087	0	+	94942627	94942627	0	1	1812,	0,
A01	94941247	94942607	XLOC_002609	0	-	94942607	94942607	0	1	1361,	0,
A01	95011932	95021112	XLOC_002610	0	+	95021112	95021112	0	1	9181,	0,
A01	95020483	95024533	XLOC_001089	0	-	95024533	95024533	0	1	4051,	0,
A01	95172210	95173305	XLOC_001090	0	+	95173305	95173305	0	1	1096,	0,
A01	95341404	95342543	XLOC_001092	0	+	95342543	95342543	0	1	1140,	0,
A01	95366508	95366973	XLOC_002612	0	+	95366973	95366973	0	1	466,	0,
A01	95979202	95983447	XLOC_002614	0	+	95983447	95983447	0	1	4246,	0,
A01	97246348	97246578	XLOC_001098	0	-	97246578	97246578	0	1	231,	0,
A01	97809450	97810664	XLOC_002617	0	-	97810664	97810664	0	1	1215,	0,
A01	98707288	98710688	XLOC_001101	0	-	98710688	98710688	0	1	3401,	0,
A01	98718144	98719083	XLOC_002619	0	+	98719083	98719083	0	1	940,	0,
A01	98719423	98724422	XLOC_002620	0	+	98724422	98724422	0	1	5000,	0,
A01	98730621	98732328	XLOC_001102	0	+	98732328	98732328	0	1	1708,	0,
A01	99226018	99226981	XLOC_001105	0	+	99226981	99226981	0	1	964,	0,
A01	99338718	99339879	XLOC_001106	0	-	99339879	99339879	0	1	1162,	0,
A01	99430870	99431848	XLOC_002628	0	-	99431848	99431848	0	1	979,	0,
A01	99608645	99609616	XLOC_001107	0	+	99609616	99609616	0	1	972,	0,
A01	100076337	100077193	XLOC_002635	0	+	100077193	100077193	0	1	857,	0,
A01	100080099	100080527	XLOC_002636	0	+	100080527	100080527	0	1	429,	0,
A01	100667208	100668807	XLOC_001118	0	+	100668807	100668807	0	1	1600,	0,
A01	101742657	101742923	XLOC_001120	0	+	101742923	101742923	0	1	267,	0,
A01	101854245	101855902	XLOC_001121	0	+	101855902	101855902	0	1	1658,	0,
A01	102402186	102402819	XLOC_001122	0	+	102402819	102402819	0	1	634,	0,
A01	102555130	102555511	XLOC_001125	0	+	102555511	102555511	0	1	382,	0,
A01	102573067	102574636	XLOC_001126	0	+	102574636	102574636	0	1	1570,	0,
A01	102577661	102577875	XLOC_001127	0	-	102577875	102577875	0	1	215,	0,
A01	102605226	102606612	XLOC_001129	0	-	102606612	102606612	0	1	1387,	0,
A01	102638967	102639182	XLOC_001131	0	+	102639182	102639182	0	1	216,	0,
A01	102644697	102644989	XLOC_001130	0	-	102644989	102644989	0	1	293,	0,
A01	102736346	102737479	XLOC_002651	0	-	102737479	102737479	0	1	1134,	0,
A01	102763820	102764372	XLOC_002652	0	+	102764372	102764372	0	1	553,	0,
A01	102853260	102854966	XLOC_002653	0	+	102854966	102854966	0	1	1707,	0,
A01	102990016	102991459	XLOC_002656	0	-	102991459	102991459	0	1	1444,	0,
A01	102990310	102992727	XLOC_001139	0	+	102992727	102992727	0	1	2418,	0,
A01	103097682	103098766	XLOC_001140	0	-	103098766	103098766	0	1	1085,	0,
A01	103191879	103193331	XLOC_002657	0	+	103193331	103193331	0	1	1453,	0,
A01	103479753	103481200	XLOC_002659	0	+	103481200	103481200	0	1	1448,	0,
A01	103563248	103564350	XLOC_002660	0	-	103564350	103564350	0	1	1103,	0,
A01	103615183	103616093	XLOC_001144	0	+	103616093	103616093	0	1	911,	0,
A01	103818722	103819242	XLOC_001146	0	+	103819242	103819242	0	1	521,	0,
A01	103819746	103820330	XLOC_001147	0	+	103820330	103820330	0	1	585,	0,
A01	104091131	104091857	XLOC_002661	0	-	104091857	104091857	0	1	727,	0,
A01	104145830	104146923	XLOC_001150	0	+	104146923	104146923	0	1	1094,	0,
A01	104293148	104293838	XLOC_002664	0	-	104293838	104293838	0	1	691,	0,
A01	104297052	104297846	XLOC_001154	0	+	104297846	104297846	0	1	795,	0,
A01	104310612	104311226	XLOC_001155	0	-	104311226	104311226	0	1	615,	0,
A01	104444233	104444876	XLOC_002667	0	+	104444876	104444876	0	1	644,	0,
A01	104534042	104534881	XLOC_001160	0	+	104534881	104534881	0	1	840,	0,
A01	104537690	104540198	XLOC_001161	0	-	104540198	104540198	0	1	2509,	0,
A01	104580675	104581257	XLOC_002670	0	+	104581257	104581257	0	1	583,	0,
A01	104703542	104704672	XLOC_001162	0	+	104704672	104704672	0	1	1131,	0,
A01	104743370	104743805	XLOC_002672	0	-	104743805	104743805	0	1	436,	0,
A01	104900366	104904003	XLOC_002673	0	+	104904003	104904003	0	1	3638,	0,
A01	105329467	105330458	XLOC_001167	0	-	105330458	105330458	0	1	992,	0,
A01	105409074	105409640	XLOC_002677	0	+	105409640	105409640	0	1	567,	0,
A01	105437076	105439297	XLOC_001169	0	+	105439297	105439297	0	1	2222,	0,
A01	105437868	105439292	XLOC_002678	0	+	105439292	105439292	0	1	1425,	0,
A01	105473005	105473245	XLOC_001170	0	+	105473245	105473245	0	1	241,	0,
A01	105512698	105514823	XLOC_002679	0	-	105514823	105514823	0	1	2126,	0,
A01	106001571	106003033	XLOC_002690	0	+	106003033	106003033	0	1	1463,	0,
A01	106161828	106162159	XLOC_001181	0	+	106162159	106162159	0	1	332,	0,
A01	106268857	106276539	XLOC_001184	0	-	106276539	106276539	0	1	7683,	0,
A01	106324477	106327118	XLOC_001186	0	+	106327118	106327118	0	1	2642,	0,
A01	106330020	106332273	XLOC_001187	0	-	106332273	106332273	0	1	2254,	0,
A01	106339387	106340068	XLOC_002697	0	-	106340068	106340068	0	1	682,	0,
A01	106340667	106341106	XLOC_001188	0	+	106341106	106341106	0	1	440,	0,
A01	106416396	106418209	XLOC_002699	0	-	106418209	106418209	0	1	1814,	0,
A01	106447070	106449545	XLOC_001191	0	+	106449545	106449545	0	1	2476,	0,
A01	106482942	106484288	XLOC_001192	0	-	106484288	106484288	0	1	1347,	0,
A01	106515267	106515739	XLOC_002703	0	+	106515739	106515739	0	1	473,	0,
A01	106586990	106587876	XLOC_002705	0	-	106587876	106587876	0	1	887,	0,
A01	106723584	106724509	XLOC_001197	0	+	106724509	106724509	0	1	926,	0,
A01	106894705	106899197	XLOC_002709	0	+	106899197	106899197	0	1	4493,	0,
A01	106896016	106899197	XLOC_001200	0	-	106899197	106899197	0	1	3182,	0,
A01	106909764	106910631	XLOC_001202	0	-	106910631	106910631	0	1	868,	0,
A01	106912253	106913129	XLOC_002711	0	+	106913129	106913129	0	1	877,	0,
A01	107231540	107232117	XLOC_001204	0	+	107232117	107232117	0	1	578,	0,
A01	107321440	107324339	XLOC_002717	0	+	107324339	107324339	0	1	2900,	0,
A01	107325828	107327239	XLOC_001206	0	+	107327239	107327239	0	1	1412,	0,
A01	107331801	107332902	XLOC_001207	0	+	107332902	107332902	0	1	1102,	0,
A01	107405632	107407497	XLOC_001209	0	+	107407497	107407497	0	1	1866,	0,
A01	107429094	107432239	XLOC_002722	0	-	107432239	107432239	0	1	3146,	0,
A01	107447978	107452075	XLOC_002723	0	-	107452075	107452075	0	1	4098,	0,
A01	107572642	107573441	XLOC_001216	0	+	107573441	107573441	0	1	800,	0,
A01	107666377	107667135	XLOC_001218	0	+	107667135	107667135	0	1	759,	0,
A01	107760981	107762170	XLOC_001220	0	+	107762170	107762170	0	1	1190,	0,
A01	107807384	107808434	XLOC_001222	0	-	107808434	107808434	0	1	1051,	0,
A01	107883206	107883968	XLOC_002736	0	-	107883968	107883968	0	1	763,	0,
A01	107895578	107896869	XLOC_002737	0	-	107896869	107896869	0	1	1292,	0,
A01	107939426	107939794	XLOC_002739	0	-	107939794	107939794	0	1	369,	0,
A01	107954066	107955243	XLOC_001227	0	-	107955243	107955243	0	1	1178,	0,
A01	107961011	107962037	XLOC_002741	0	+	107962037	107962037	0	1	1027,	0,
A01	107967759	107969315	XLOC_002742	0	+	107969315	107969315	0	1	1557,	0,
A01	107970424	107971055	XLOC_002743	0	-	107971055	107971055	0	1	632,	0,
A01	107978981	107980469	XLOC_002744	0	-	107980469	107980469	0	1	1489,	0,
A01	107984699	107985383	XLOC_002745	0	+	107985383	107985383	0	1	685,	0,
A01	107991787	107992930	XLOC_001230	0	-	107992930	107992930	0	1	1144,	0,
A01	107996638	107998053	XLOC_001231	0	-	107998053	107998053	0	1	1416,	0,
A01	108128433	108129980	XLOC_002749	0	-	108129980	108129980	0	1	1548,	0,
A01	108209119	108210203	XLOC_002750	0	+	108210203	108210203	0	1	1085,	0,
A01	108216023	108218201	XLOC_001236	0	+	108218201	108218201	0	1	2179,	0,
A01	108246517	108247294	XLOC_002751	0	-	108247294	108247294	0	1	778,	0,
A01	108320853	108321883	XLOC_002754	0	+	108321883	108321883	0	1	1031,	0,
A01	108357564	108359625	XLOC_002755	0	+	108359625	108359625	0	1	2062,	0,
A01	108357587	108359781	XLOC_001242	0	+	108359781	108359781	0	1	2195,	0,
A01	108388622	108391160	XLOC_002758	0	+	108391160	108391160	0	1	2539,	0,
A01	108425049	108426136	XLOC_001245	0	-	108426136	108426136	0	1	1088,	0,
A01	108435530	108438591	XLOC_002761	0	+	108438591	108438591	0	1	3062,	0,
A01	108445704	108446513	XLOC_001247	0	+	108446513	108446513	0	1	810,	0,
A01	108502992	108505554	XLOC_002762	0	+	108505554	108505554	0	1	2563,	0,
A01	108509106	108516892	XLOC_001249	0	-	108516892	108516892	0	1	7787,	0,
A01	108513153	108516426	XLOC_002763	0	+	108516426	108516426	0	1	3274,	0,
A01	108535234	108536129	XLOC_001250	0	+	108536129	108536129	0	1	896,	0,
A01	108542418	108543416	XLOC_001252	0	+	108543416	108543416	0	1	999,	0,
A01	108617846	108619687	XLOC_001254	0	+	108619687	108619687	0	1	1842,	0,
A01	108635394	108636768	XLOC_001255	0	-	108636768	108636768	0	1	1375,	0,
A01	108870890	108872513	XLOC_002770	0	-	108872513	108872513	0	1	1624,	0,
A01	108878463	108879077	XLOC_001260	0	-	108879077	108879077	0	1	615,	0,
A01	108909055	108909929	XLOC_001261	0	-	108909929	108909929	0	1	875,	0,
A01	108997264	108998613	XLOC_001262	0	+	108998613	108998613	0	1	1350,	0,
A01	108997544	108998126	XLOC_002776	0	-	108998126	108998126	0	1	583,	0,
A01	109040837	109043159	XLOC_002777	0	-	109043159	109043159	0	1	2323,	0,
A01	109047924	109048355	XLOC_001264	0	+	109048355	109048355	0	1	432,	0,
A01	109092516	109093919	XLOC_002779	0	-	109093919	109093919	0	1	1404,	0,
A01	109104169	109105621	XLOC_002781	0	-	109105621	109105621	0	1	1453,	0,
A01	109126814	109127765	XLOC_001265	0	+	109127765	109127765	0	1	952,	0,
A01	109156397	109156669	XLOC_002782	0	+	109156669	109156669	0	1	273,	0,
A01	109177531	109179330	XLOC_002783	0	+	109179330	109179330	0	1	1800,	0,
A01	109247722	109248834	XLOC_002785	0	+	109248834	109248834	0	1	1113,	0,
A01	109257461	109258546	XLOC_002786	0	+	109258546	109258546	0	1	1086,	0,
A01	109565821	109566323	XLOC_001275	0	+	109566323	109566323	0	1	503,	0,
A01	109631278	109632306	XLOC_001277	0	+	109632306	109632306	0	1	1029,	0,
A01	109686123	109686383	XLOC_001278	0	-	109686383	109686383	0	1	261,	0,
A01	109772920	109773606	XLOC_001280	0	-	109773606	109773606	0	1	687,	0,
A01	109788388	109790317	XLOC_002800	0	+	109790317	109790317	0	1	1930,	0,
A01	109823583	109825520	XLOC_001282	0	+	109825520	109825520	0	1	1938,	0,
A01	109846579	109849636	XLOC_001283	0	-	109849636	109849636	0	1	3058,	0,
A01	110027666	110029268	XLOC_001287	0	-	110029268	110029268	0	1	1603,	0,
A01	110090222	110091273	XLOC_002806	0	+	110091273	110091273	0	1	1052,	0,
A01	110131927	110132493	XLOC_002807	0	+	110132493	110132493	0	1	567,	0,
A01	110287193	110288642	XLOC_001291	0	-	110288642	110288642	0	1	1450,	0,
A01	110287371	110287840	XLOC_002809	0	-	110287840	110287840	0	1	470,	0,
A01	110383680	110384448	XLOC_002810	0	+	110384448	110384448	0	1	769,	0,
A01	110402251	110404676	XLOC_001295	0	+	110404676	110404676	0	1	2426,	0,
A01	110415662	110419294	XLOC_001296	0	+	110419294	110419294	0	1	3633,	0,
A01	110416335	110419136	XLOC_002812	0	-	110419136	110419136	0	1	2802,	0,
A01	110479933	110484936	XLOC_002814	0	+	110484936	110484936	0	1	5004,	0,
A01	110494231	110495402	XLOC_002816	0	-	110495402	110495402	0	1	1172,	0,
A01	110521826	110522991	XLOC_001299	0	-	110522991	110522991	0	1	1166,	0,
A01	110533636	110535847	XLOC_001300	0	+	110535847	110535847	0	1	2212,	0,
A01	110568740	110570304	XLOC_002818	0	+	110570304	110570304	0	1	1565,	0,
A01	110639218	110640705	XLOC_001303	0	-	110640705	110640705	0	1	1488,	0,
A01	110763799	110764738	XLOC_002823	0	+	110764738	110764738	0	1	940,	0,
A01	110774015	110775179	XLOC_002824	0	-	110775179	110775179	0	1	1165,	0,
A01	111107691	111108557	XLOC_001313	0	+	111108557	111108557	0	1	867,	0,
A01	111196554	111198653	XLOC_002832	0	-	111198653	111198653	0	1	2100,	0,
A01	111214710	111215494	XLOC_001315	0	+	111215494	111215494	0	1	785,	0,
A01	111242571	111242846	XLOC_002835	0	+	111242846	111242846	0	1	276,	0,
A01	111294585	111295835	XLOC_001316	0	-	111295835	111295835	0	1	1251,	0,
A01	111295235	111295835	XLOC_002837	0	+	111295835	111295835	0	1	601,	0,
A01	111324056	111324833	XLOC_001317	0	-	111324833	111324833	0	1	778,	0,
A01	111337734	111342146	XLOC_001318	0	-	111342146	111342146	0	1	4413,	0,
A01	111353566	111354593	XLOC_002840	0	-	111354593	111354593	0	1	1028,	0,
A01	111373412	111373991	XLOC_001319	0	-	111373991	111373991	0	1	580,	0,
A01	111373917	111374556	XLOC_002842	0	-	111374556	111374556	0	1	640,	0,
A01	111459809	111460349	XLOC_002846	0	-	111460349	111460349	0	1	541,	0,
A01	111507065	111507818	XLOC_001321	0	+	111507818	111507818	0	1	754,	0,
A01	111528356	111529554	XLOC_002848	0	+	111529554	111529554	0	1	1199,	0,
A01	111532140	111533795	XLOC_002849	0	+	111533795	111533795	0	1	1656,	0,
A01	111598946	111599625	XLOC_002850	0	-	111599625	111599625	0	1	680,	0,
A01	111609851	111611474	XLOC_002851	0	-	111611474	111611474	0	1	1624,	0,
A01	111610917	111612369	XLOC_001326	0	-	111612369	111612369	0	1	1453,	0,
A01	111616215	111617484	XLOC_001327	0	+	111617484	111617484	0	1	1270,	0,
A01	111690271	111690894	XLOC_002853	0	-	111690894	111690894	0	1	624,	0,
A01	111705940	111706274	XLOC_002856	0	+	111706274	111706274	0	1	335,	0,
A01	111753843	111755299	XLOC_002858	0	-	111755299	111755299	0	1	1457,	0,
A01	111767716	111768466	XLOC_001331	0	-	111768466	111768466	0	1	751,	0,
A01	111903634	111905969	XLOC_002863	0	-	111905969	111905969	0	1	2336,	0,
A01	111908314	111909007	XLOC_001332	0	-	111909007	111909007	0	1	694,	0,
A01	111917183	111917901	XLOC_002864	0	+	111917901	111917901	0	1	719,	0,
A01	111923094	111926153	XLOC_002866	0	+	111926153	111926153	0	1	3060,	0,
A01	111957452	111960965	XLOC_002867	0	-	111960965	111960965	0	1	3514,	0,
A01	112020550	112028085	XLOC_002870	0	+	112028085	112028085	0	1	7536,	0,
A01	112049686	112051358	XLOC_001337	0	+	112051358	112051358	0	1	1673,	0,
A01	112050217	112051232	XLOC_002872	0	+	112051232	112051232	0	1	1016,	0,
A01	112232409	112233960	XLOC_001341	0	+	112233960	112233960	0	1	1552,	0,
A01	112287444	112289342	XLOC_001343	0	-	112289342	112289342	0	1	1899,	0,
A01	112296109	112296595	XLOC_001344	0	-	112296595	112296595	0	1	487,	0,
A01	112391329	112392142	XLOC_001345	0	+	112392142	112392142	0	1	814,	0,
A01	112396035	112396843	XLOC_001346	0	-	112396843	112396843	0	1	809,	0,
A01	112408678	112411349	XLOC_002876	0	-	112411349	112411349	0	1	2672,	0,
A01	112524353	112525126	XLOC_001352	0	+	112525126	112525126	0	1	774,	0,
A01	112525225	112525917	XLOC_002882	0	-	112525917	112525917	0	1	693,	0,
A01	112545593	112547181	XLOC_001353	0	+	112547181	112547181	0	1	1589,	0,
A01	112550593	112550940	XLOC_001351	0	+	112550940	112550940	0	1	348,	0,
A01	112639185	112639654	XLOC_002887	0	+	112639654	112639654	0	1	470,	0,
A01	112744650	112745483	XLOC_002891	0	-	112745483	112745483	0	1	834,	0,
A01	112756220	112756866	XLOC_001358	0	-	112756866	112756866	0	1	647,	0,
A01	112780362	112781299	XLOC_002893	0	+	112781299	112781299	0	1	938,	0,
A01	112791912	112792239	XLOC_001361	0	-	112792239	112792239	0	1	328,	0,
A01	112836998	112839983	XLOC_001362	0	-	112839983	112839983	0	1	2986,	0,
A01	112862712	112863891	XLOC_002897	0	+	112863891	112863891	0	1	1180,	0,
A01	112919914	112920934	XLOC_002899	0	-	112920934	112920934	0	1	1021,	0,
A01	112996680	112997187	XLOC_002900	0	-	112997187	112997187	0	1	508,	0,
A01	113001889	113003310	XLOC_001368	0	+	113003310	113003310	0	1	1422,	0,
A01	113047940	113050636	XLOC_002903	0	-	113050636	113050636	0	1	2697,	0,
A01	113272661	113273762	XLOC_002905	0	-	113273762	113273762	0	1	1102,	0,
A01	113273372	113274578	XLOC_001383	0	-	113274578	113274578	0	1	1207,	0,
A01	113282418	113288346	XLOC_002906	0	-	113288346	113288346	0	1	5929,	0,
A01	113306939	113307399	XLOC_002907	0	+	113307399	113307399	0	1	461,	0,
A01	113398725	113400388	XLOC_001388	0	+	113400388	113400388	0	1	1664,	0,
A01	113422539	113424450	XLOC_002913	0	-	113424450	113424450	0	1	1912,	0,
A01	113458572	113459200	XLOC_002914	0	-	113459200	113459200	0	1	629,	0,
A01	113465923	113466443	XLOC_002915	0	+	113466443	113466443	0	1	521,	0,
A01	113466823	113467842	XLOC_002916	0	+	113467842	113467842	0	1	1020,	0,
A01	113704874	113705569	XLOC_001395	0	+	113705569	113705569	0	1	696,	0,
A01	113751825	113752345	XLOC_002925	0	+	113752345	113752345	0	1	521,	0,
A01	113761277	113762276	XLOC_001398	0	+	113762276	113762276	0	1	1000,	0,
A01	113783651	113784127	XLOC_001401	0	+	113784127	113784127	0	1	477,	0,
A01	113784106	113786356	XLOC_002926	0	+	113786356	113786356	0	1	2251,	0,
A01	113815422	113816464	XLOC_002927	0	-	113816464	113816464	0	1	1043,	0,
A01	113869412	113870561	XLOC_001405	0	+	113870561	113870561	0	1	1150,	0,
A01	113955538	113955950	XLOC_001408	0	-	113955950	113955950	0	1	413,	0,
A01	113961706	113967031	XLOC_001409	0	+	113967031	113967031	0	1	5326,	0,
A01	113999970	114001773	XLOC_001410	0	+	114001773	114001773	0	1	1804,	0,
A01	114000309	114001773	XLOC_002934	0	-	114001773	114001773	0	1	1465,	0,
A01	114003523	114003990	XLOC_001411	0	-	114003990	114003990	0	1	468,	0,
A01	114081859	114082504	XLOC_002936	0	+	114082504	114082504	0	1	646,	0,
A01	114101935	114102984	XLOC_001412	0	+	114102984	114102984	0	1	1050,	0,
A01	114113884	114116539	XLOC_001413	0	+	114116539	114116539	0	1	2656,	0,
A01	114292871	114293795	XLOC_002940	0	+	114293795	114293795	0	1	925,	0,
A01	114300497	114303600	XLOC_001414	0	+	114303600	114303600	0	1	3104,	0,
A01	114301302	114303597	XLOC_002939	0	+	114303597	114303597	0	1	2296,	0,
A01	114409021	114410373	XLOC_001415	0	+	114410373	114410373	0	1	1353,	0,
A01	114487253	114489088	XLOC_001417	0	+	114489088	114489088	0	1	1836,	0,
A01	114543861	114544358	XLOC_001421	0	+	114544358	114544358	0	1	498,	0,
A01	114590805	114591775	XLOC_001423	0	-	114591775	114591775	0	1	971,	0,
A01	114633151	114633897	XLOC_002948	0	-	114633897	114633897	0	1	747,	0,
A01	114644172	114644725	XLOC_002949	0	+	114644725	114644725	0	1	554,	0,
A01	114666419	114667129	XLOC_001429	0	+	114667129	114667129	0	1	711,	0,
A01	114666513	114667101	XLOC_002951	0	+	114667101	114667101	0	1	589,	0,
A01	114683083	114686344	XLOC_001431	0	-	114686344	114686344	0	1	3262,	0,
A01	114879890	114881187	XLOC_001438	0	+	114881187	114881187	0	1	1298,	0,
A01	114880515	114881085	XLOC_002959	0	-	114881085	114881085	0	1	571,	0,
A01	114947150	114948100	XLOC_001441	0	+	114948100	114948100	0	1	951,	0,
A01	114947181	114947890	XLOC_002960	0	-	114947890	114947890	0	1	710,	0,
A01	115011416	115013411	XLOC_002962	0	-	115013411	115013411	0	1	1996,	0,
A01	115044651	115045035	XLOC_002963	0	+	115045035	115045035	0	1	385,	0,
A01	115101449	115103135	XLOC_002964	0	+	115103135	115103135	0	1	1687,	0,
A01	115101755	115102661	XLOC_001446	0	+	115102661	115102661	0	1	907,	0,
A01	115124678	115125601	XLOC_001447	0	+	115125601	115125601	0	1	924,	0,
A01	115129705	115130521	XLOC_001448	0	+	115130521	115130521	0	1	817,	0,
A01	115137020	115138880	XLOC_001449	0	+	115138880	115138880	0	1	1861,	0,
A01	115137899	115138481	XLOC_002965	0	+	115138481	115138481	0	1	583,	0,
A01	115245139	115246774	XLOC_001452	0	+	115246774	115246774	0	1	1636,	0,
A01	115276145	115277434	XLOC_001453	0	-	115277434	115277434	0	1	1290,	0,
A01	115279358	115279916	XLOC_002969	0	+	115279916	115279916	0	1	559,	0,
A01	115303805	115305149	XLOC_001457	0	+	115305149	115305149	0	1	1345,	0,
A01	115378084	115379900	XLOC_001458	0	-	115379900	115379900	0	1	1817,	0,
A01	115467835	115468328	XLOC_001464	0	-	115468328	115468328	0	1	494,	0,
A01	115470217	115470939	XLOC_002974	0	-	115470939	115470939	0	1	723,	0,
A01	115486110	115487548	XLOC_002977	0	+	115487548	115487548	0	1	1439,	0,
A01	115526319	115526933	XLOC_002979	0	-	115526933	115526933	0	1	615,	0,
A01	115544990	115547243	XLOC_001467	0	-	115547243	115547243	0	1	2254,	0,
A01	115570511	115571194	XLOC_002984	0	+	115571194	115571194	0	1	684,	0,
A01	115607764	115608412	XLOC_001470	0	+	115608412	115608412	0	1	649,	0,
A01	115689667	115691297	XLOC_002988	0	-	115691297	115691297	0	1	1631,	0,
A01	115713416	115714536	XLOC_001473	0	+	115714536	115714536	0	1	1121,	0,
A01	115777338	115777956	XLOC_001476	0	-	115777956	115777956	0	1	619,	0,
A01	115818576	115818956	XLOC_001479	0	-	115818956	115818956	0	1	381,	0,
A01	115838957	115839528	XLOC_002997	0	-	115839528	115839528	0	1	572,	0,
A01	115888638	115889593	XLOC_002998	0	+	115889593	115889593	0	1	956,	0,
A01	115888642	115889573	XLOC_001484	0	-	115889573	115889573	0	1	932,	0,
A01	115892783	115893764	XLOC_001485	0	+	115893764	115893764	0	1	982,	0,
A01	115929191	115929937	XLOC_003000	0	+	115929937	115929937	0	1	747,	0,
A01	115946024	115948206	XLOC_003001	0	-	115948206	115948206	0	1	2183,	0,
A01	115954324	115954880	XLOC_003002	0	+	115954880	115954880	0	1	557,	0,
A01	115971814	115976903	XLOC_001488	0	+	115976903	115976903	0	1	5090,	0,
A01	116112225	116113411	XLOC_003010	0	-	116113411	116113411	0	1	1187,	0,
A01	116159924	116161334	XLOC_001496	0	+	116161334	116161334	0	1	1411,	0,
A01	116172379	116173496	XLOC_003013	0	+	116173496	116173496	0	1	1118,	0,
A01	116198384	116200150	XLOC_001501	0	+	116200150	116200150	0	1	1767,	0,
A01	116301153	116303684	XLOC_003024	0	+	116303684	116303684	0	1	2532,	0,
A01	116304189	116305803	XLOC_001505	0	+	116305803	116305803	0	1	1615,	0,
A01	116325929	116327364	XLOC_001506	0	-	116327364	116327364	0	1	1436,	0,
A01	116393420	116395188	XLOC_001509	0	-	116395188	116395188	0	1	1769,	0,
A01	116493635	116495815	XLOC_003035	0	+	116495815	116495815	0	1	2181,	0,
A01	116790983	116793488	XLOC_001533	0	+	116793488	116793488	0	1	2506,	0,
A01	116818832	116822086	XLOC_003046	0	-	116822086	116822086	0	1	3255,	0,
A01	116867349	116868027	XLOC_001537	0	+	116868027	116868027	0	1	679,	0,
A01	116886475	116888147	XLOC_003052	0	+	116888147	116888147	0	1	1673,	0,
A01	116920317	116921993	XLOC_003054	0	-	116921993	116921993	0	1	1677,	0,
A01	117004321	117005325	XLOC_003060	0	-	117005325	117005325	0	1	1005,	0,
A01	117074749	117076923	XLOC_003064	0	-	117076923	117076923	0	1	2175,	0,
A01	117101022	117102050	XLOC_003066	0	-	117102050	117102050	0	1	1029,	0,
A01	117112278	117118916	XLOC_003068	0	-	117118916	117118916	0	1	6639,	0,
A01	117256070	117256276	XLOC_001559	0	-	117256276	117256276	0	1	207,	0,
A01	117295395	117295896	XLOC_001561	0	+	117295896	117295896	0	1	502,	0,
A01	117341679	117342527	XLOC_003076	0	+	117342527	117342527	0	1	849,	0,
A01	117361936	117362834	XLOC_003077	0	+	117362834	117362834	0	1	899,	0,
A02	117415337	117417982	XLOC_003082	0	+	117417982	117417982	0	1	2646,	0,
A02	117493023	117496033	XLOC_003084	0	-	117496033	117496033	0	1	3011,	0,
A02	117499293	117500338	XLOC_003085	0	-	117500338	117500338	0	1	1046,	0,
A02	117501180	117502048	XLOC_003086	0	-	117502048	117502048	0	1	869,	0,
A02	117542165	117544963	XLOC_003089	0	+	117544963	117544963	0	1	2799,	0,
A02	117611920	117613776	XLOC_001583	0	+	117613776	117613776	0	1	1857,	0,
A02	117654529	117656780	XLOC_001587	0	-	117656780	117656780	0	1	2252,	0,
A02	117663291	117665289	XLOC_003096	0	+	117665289	117665289	0	1	1999,	0,
A02	117684048	117685869	XLOC_001589	0	+	117685869	117685869	0	1	1822,	0,
A02	14384	14779	XLOC_004751	0	-	14779	14779	0	1	396,	0,
A02	35516	37781	XLOC_003435	0	+	37781	37781	0	1	2266,	0,
A02	42273	42813	XLOC_004752	0	-	42813	42813	0	1	541,	0,
A02	92398	93563	XLOC_004755	0	+	93563	93563	0	1	1166,	0,
A02	109575	110482	XLOC_004758	0	+	110482	110482	0	1	908,	0,
A02	121610	123406	XLOC_004760	0	-	123406	123406	0	1	1797,	0,
A02	225146	225633	XLOC_003451	0	-	225633	225633	0	1	488,	0,
A02	243687	245907	XLOC_003454	0	-	245907	245907	0	1	2221,	0,
A02	257987	258769	XLOC_003455	0	+	258769	258769	0	1	783,	0,
A02	288725	290634	XLOC_004774	0	+	290634	290634	0	1	1910,	0,
A02	307529	309289	XLOC_003458	0	+	309289	309289	0	1	1761,	0,
A02	357002	358294	XLOC_003462	0	+	358294	358294	0	1	1293,	0,
A02	362783	363394	XLOC_004782	0	-	363394	363394	0	1	612,	0,
A02	478059	482981	XLOC_004789	0	+	482981	482981	0	1	4923,	0,
A02	479180	480943	XLOC_003467	0	-	480943	480943	0	1	1764,	0,
A02	492920	493156	XLOC_004790	0	+	493156	493156	0	1	237,	0,
A02	498604	498914	XLOC_003468	0	-	498914	498914	0	1	311,	0,
A02	563880	564691	XLOC_004793	0	+	564691	564691	0	1	812,	0,
A02	570740	571809	XLOC_004794	0	-	571809	571809	0	1	1070,	0,
A02	617436	619982	XLOC_003476	0	-	619982	619982	0	1	2547,	0,
A02	621445	624343	XLOC_003477	0	-	624343	624343	0	1	2899,	0,
A02	631597	632435	XLOC_004799	0	+	632435	632435	0	1	839,	0,
A02	689312	690308	XLOC_003481	0	-	690308	690308	0	1	997,	0,
A02	697955	704916	XLOC_004801	0	+	704916	704916	0	1	6962,	0,
A02	697966	701719	XLOC_003480	0	+	701719	701719	0	1	3754,	0,
A02	721344	722885	XLOC_003483	0	-	722885	722885	0	1	1542,	0,
A02	722644	723130	XLOC_004802	0	+	723130	723130	0	1	487,	0,
A02	839889	841220	XLOC_004807	0	+	841220	841220	0	1	1332,	0,
A02	966631	967177	XLOC_003494	0	-	967177	967177	0	1	547,	0,
A02	1008649	1013592	XLOC_004816	0	+	1013592	1013592	0	1	4944,	0,
A02	1009555	1013594	XLOC_003496	0	-	1013594	1013594	0	1	4040,	0,
A02	1032092	1034208	XLOC_004815	0	-	1034208	1034208	0	1	2117,	0,
A02	1081887	1087272	XLOC_004822	0	-	1087272	1087272	0	1	5386,	0,
A02	1087413	1089395	XLOC_003498	0	-	1089395	1089395	0	1	1983,	0,
A02	1093468	1098365	XLOC_004823	0	-	1098365	1098365	0	1	4898,	0,
A02	1113895	1114288	XLOC_004824	0	-	1114288	1114288	0	1	394,	0,
A02	1171155	1172444	XLOC_004825	0	+	1172444	1172444	0	1	1290,	0,
A02	1226693	1227154	XLOC_003505	0	-	1227154	1227154	0	1	462,	0,
A02	1252980	1254925	XLOC_004829	0	+	1254925	1254925	0	1	1946,	0,
A02	1290102	1291751	XLOC_003512	0	+	1291751	1291751	0	1	1650,	0,
A02	1328479	1329007	XLOC_004833	0	+	1329007	1329007	0	1	529,	0,
A02	1366444	1366827	XLOC_004837	0	+	1366827	1366827	0	1	384,	0,
A02	1506004	1507164	XLOC_004841	0	+	1507164	1507164	0	1	1161,	0,
A02	1525616	1526800	XLOC_004842	0	+	1526800	1526800	0	1	1185,	0,
A02	1548150	1548927	XLOC_003515	0	-	1548927	1548927	0	1	778,	0,
A02	1565241	1566161	XLOC_004846	0	+	1566161	1566161	0	1	921,	0,
A02	1628200	1630496	XLOC_004849	0	+	1630496	1630496	0	1	2297,	0,
A02	1670033	1672253	XLOC_004851	0	+	1672253	1672253	0	1	2221,	0,
A02	1692713	1694879	XLOC_004852	0	-	1694879	1694879	0	1	2167,	0,
A02	1750351	1750874	XLOC_003521	0	+	1750874	1750874	0	1	524,	0,
A02	1817790	1818778	XLOC_004857	0	+	1818778	1818778	0	1	989,	0,
A02	1963089	1964553	XLOC_004861	0	-	1964553	1964553	0	1	1465,	0,
A02	2050040	2052286	XLOC_004865	0	+	2052286	2052286	0	1	2247,	0,
A02	2050970	2052194	XLOC_003532	0	+	2052194	2052194	0	1	1225,	0,
A02	2075842	2077222	XLOC_004868	0	-	2077222	2077222	0	1	1381,	0,
A02	2201272	2201527	XLOC_003538	0	+	2201527	2201527	0	1	256,	0,
A02	2211785	2212709	XLOC_003539	0	+	2212709	2212709	0	1	925,	0,
A02	2333170	2333448	XLOC_004880	0	-	2333448	2333448	0	1	279,	0,
A02	2373387	2376237	XLOC_003546	0	+	2376237	2376237	0	1	2851,	0,
A02	2375789	2376901	XLOC_004881	0	-	2376901	2376901	0	1	1113,	0,
A02	2426008	2426320	XLOC_004883	0	+	2426320	2426320	0	1	313,	0,
A02	2446660	2448865	XLOC_003548	0	-	2448865	2448865	0	1	2206,	0,
A02	2483817	2485566	XLOC_004885	0	+	2485566	2485566	0	1	1750,	0,
A02	2648551	2649709	XLOC_003554	0	+	2649709	2649709	0	1	1159,	0,
A02	2694453	2695985	XLOC_004895	0	+	2695985	2695985	0	1	1533,	0,
A02	2811564	2812185	XLOC_003558	0	-	2812185	2812185	0	1	622,	0,
A02	2820901	2821293	XLOC_003561	0	+	2821293	2821293	0	1	393,	0,
A02	2821245	2821763	XLOC_004896	0	-	2821763	2821763	0	1	519,	0,
A02	2828803	2829475	XLOC_003562	0	+	2829475	2829475	0	1	673,	0,
A02	2874975	2876021	XLOC_004898	0	+	2876021	2876021	0	1	1047,	0,
A02	2898204	2899224	XLOC_004900	0	+	2899224	2899224	0	1	1021,	0,
A02	2905099	2905730	XLOC_003564	0	+	2905730	2905730	0	1	632,	0,
A02	2925226	2927173	XLOC_003565	0	-	2927173	2927173	0	1	1948,	0,
A02	2929810	2930214	XLOC_003566	0	-	2930214	2930214	0	1	405,	0,
A02	2938619	2941517	XLOC_003567	0	-	2941517	2941517	0	1	2899,	0,
A02	2958762	2960544	XLOC_004904	0	-	2960544	2960544	0	1	1783,	0,
A02	2959093	2960650	XLOC_003568	0	+	2960650	2960650	0	1	1558,	0,
A02	2970574	2971108	XLOC_004905	0	+	2971108	2971108	0	1	535,	0,
A02	3036109	3036998	XLOC_003572	0	-	3036998	3036998	0	1	890,	0,
A02	3058981	3061563	XLOC_003574	0	-	3061563	3061563	0	1	2583,	0,
A02	3070202	3071238	XLOC_003575	0	+	3071238	3071238	0	1	1037,	0,
A02	3083768	3084825	XLOC_004911	0	+	3084825	3084825	0	1	1058,	0,
A02	3213823	3214715	XLOC_004917	0	-	3214715	3214715	0	1	893,	0,
A02	3237345	3239057	XLOC_004919	0	-	3239057	3239057	0	1	1713,	0,
A02	3292678	3293289	XLOC_004921	0	+	3293289	3293289	0	1	612,	0,
A02	3292716	3294016	XLOC_003588	0	+	3294016	3294016	0	1	1301,	0,
A02	3301561	3301988	XLOC_004922	0	-	3301988	3301988	0	1	428,	0,
A02	3367343	3367642	XLOC_004927	0	+	3367642	3367642	0	1	300,	0,
A02	3408900	3409516	XLOC_004930	0	-	3409516	3409516	0	1	617,	0,
A02	3415360	3418648	XLOC_003593	0	-	3418648	3418648	0	1	3289,	0,
A02	3430517	3431347	XLOC_003594	0	+	3431347	3431347	0	1	831,	0,
A02	3442245	3442876	XLOC_004932	0	+	3442876	3442876	0	1	632,	0,
A02	3566369	3569457	XLOC_004938	0	-	3569457	3569457	0	1	3089,	0,
A02	3579192	3580907	XLOC_003603	0	+	3580907	3580907	0	1	1716,	0,
A02	3729026	3729613	XLOC_003612	0	-	3729613	3729613	0	1	588,	0,
A02	3731450	3732305	XLOC_003613	0	-	3732305	3732305	0	1	856,	0,
A02	3779806	3780255	XLOC_004944	0	+	3780255	3780255	0	1	450,	0,
A02	3797321	3797775	XLOC_003621	0	+	3797775	3797775	0	1	455,	0,
A02	3805140	3805356	XLOC_003622	0	+	3805356	3805356	0	1	217,	0,
A02	3809018	3811508	XLOC_004947	0	+	3811508	3811508	0	1	2491,	0,
A02	3821979	3823241	XLOC_004948	0	-	3823241	3823241	0	1	1263,	0,
A02	3897371	3898507	XLOC_003631	0	+	3898507	3898507	0	1	1137,	0,
A02	3901987	3904066	XLOC_003632	0	+	3904066	3904066	0	1	2080,	0,
A02	4039038	4040566	XLOC_004959	0	-	4040566	4040566	0	1	1529,	0,
A02	4094024	4096678	XLOC_004962	0	-	4096678	4096678	0	1	2655,	0,
A02	4143219	4144758	XLOC_004967	0	-	4144758	4144758	0	1	1540,	0,
A02	4179284	4180816	XLOC_003645	0	-	4180816	4180816	0	1	1533,	0,
A02	4224696	4226050	XLOC_003646	0	+	4226050	4226050	0	1	1355,	0,
A02	4233743	4234997	XLOC_003647	0	+	4234997	4234997	0	1	1255,	0,
A02	4262732	4264435	XLOC_004973	0	-	4264435	4264435	0	1	1704,	0,
A02	4289317	4290816	XLOC_003650	0	+	4290816	4290816	0	1	1500,	0,
A02	4317517	4318154	XLOC_004974	0	-	4318154	4318154	0	1	638,	0,
A02	4359060	4359311	XLOC_004975	0	+	4359311	4359311	0	1	252,	0,
A02	4447285	4452052	XLOC_004976	0	-	4452052	4452052	0	1	4768,	0,
A02	4549679	4553222	XLOC_004980	0	+	4553222	4553222	0	1	3544,	0,
A02	4622957	4628559	XLOC_004981	0	-	4628559	4628559	0	1	5603,	0,
A02	4680236	4681683	XLOC_003659	0	-	4681683	4681683	0	1	1448,	0,
A02	4691231	4692521	XLOC_003660	0	+	4692521	4692521	0	1	1291,	0,
A02	4692872	4694353	XLOC_004983	0	-	4694353	4694353	0	1	1482,	0,
A02	4753376	4754039	XLOC_004984	0	-	4754039	4754039	0	1	664,	0,
A02	4805567	4807053	XLOC_003663	0	+	4807053	4807053	0	1	1487,	0,
A02	4805693	4806558	XLOC_004985	0	-	4806558	4806558	0	1	866,	0,
A02	4858766	4860645	XLOC_003664	0	+	4860645	4860645	0	1	1880,	0,
A02	4859760	4860423	XLOC_004987	0	-	4860423	4860423	0	1	664,	0,
A02	4873778	4875968	XLOC_004988	0	-	4875968	4875968	0	1	2191,	0,
A02	4922524	4923307	XLOC_003665	0	+	4923307	4923307	0	1	784,	0,
A02	4922524	4924320	XLOC_004989	0	+	4924320	4924320	0	1	1797,	0,
A02	4939288	4940919	XLOC_003667	0	-	4940919	4940919	0	1	1632,	0,
A02	4947608	4950153	XLOC_004992	0	+	4950153	4950153	0	1	2546,	0,
A02	4980605	4981589	XLOC_004994	0	+	4981589	4981589	0	1	985,	0,
A02	5072461	5072975	XLOC_004996	0	-	5072975	5072975	0	1	515,	0,
A02	5097160	5097919	XLOC_003673	0	-	5097919	5097919	0	1	760,	0,
A02	5134892	5135112	XLOC_003676	0	-	5135112	5135112	0	1	221,	0,
A02	5135622	5137670	XLOC_004999	0	+	5137670	5137670	0	1	2049,	0,
A02	5171671	5175731	XLOC_005001	0	-	5175731	5175731	0	1	4061,	0,
A02	5172503	5174387	XLOC_003678	0	+	5174387	5174387	0	1	1885,	0,
A02	5238008	5238907	XLOC_003679	0	+	5238907	5238907	0	1	900,	0,
A02	5272500	5272899	XLOC_005003	0	-	5272899	5272899	0	1	400,	0,
A02	5292874	5293300	XLOC_005004	0	-	5293300	5293300	0	1	427,	0,
A02	5379433	5380964	XLOC_003683	0	+	5380964	5380964	0	1	1532,	0,
A02	5383783	5386993	XLOC_003684	0	-	5386993	5386993	0	1	3211,	0,
A02	5403541	5404204	XLOC_003685	0	+	5404204	5404204	0	1	664,	0,
A02	5452787	5454671	XLOC_005015	0	-	5454671	5454671	0	1	1885,	0,
A02	5467457	5469148	XLOC_005016	0	+	5469148	5469148	0	1	1692,	0,
A02	5477493	5479632	XLOC_005017	0	+	5479632	5479632	0	1	2140,	0,
A02	5617701	5619132	XLOC_005021	0	-	5619132	5619132	0	1	1432,	0,
A02	5677467	5677733	XLOC_003693	0	+	5677733	5677733	0	1	267,	0,
A02	5723301	5724848	XLOC_005023	0	+	5724848	5724848	0	1	1548,	0,
A02	5877825	5878539	XLOC_003697	0	+	5878539	5878539	0	1	715,	0,
A02	5900968	5902093	XLOC_005025	0	+	5902093	5902093	0	1	1126,	0,
A02	5938824	5939840	XLOC_003699	0	+	5939840	5939840	0	1	1017,	0,
A02	5939661	5940443	XLOC_005026	0	+	5940443	5940443	0	1	783,	0,
A02	5946250	5951258	XLOC_005027	0	+	5951258	5951258	0	1	5009,	0,
A02	5946258	5952194	XLOC_003700	0	+	5952194	5952194	0	1	5937,	0,
A02	5959345	5960600	XLOC_003701	0	+	5960600	5960600	0	1	1256,	0,
A02	5960637	5962056	XLOC_005028	0	+	5962056	5962056	0	1	1420,	0,
A02	5980424	5981646	XLOC_003702	0	+	5981646	5981646	0	1	1223,	0,
A02	6060001	6060875	XLOC_003706	0	+	6060875	6060875	0	1	875,	0,
A02	6119188	6121102	XLOC_003709	0	+	6121102	6121102	0	1	1915,	0,
A02	6208048	6209430	XLOC_003712	0	-	6209430	6209430	0	1	1383,	0,
A02	6211342	6211563	XLOC_003713	0	-	6211563	6211563	0	1	222,	0,
A02	6212365	6212955	XLOC_003715	0	+	6212955	6212955	0	1	591,	0,
A02	6223881	6226076	XLOC_003716	0	-	6226076	6226076	0	1	2196,	0,
A02	6263319	6264146	XLOC_005042	0	+	6264146	6264146	0	1	828,	0,
A02	6263319	6264771	XLOC_003717	0	-	6264771	6264771	0	1	1453,	0,
A02	6353813	6354255	XLOC_003719	0	-	6354255	6354255	0	1	443,	0,
A02	6493359	6494623	XLOC_005046	0	-	6494623	6494623	0	1	1265,	0,
A02	6531939	6532708	XLOC_005047	0	+	6532708	6532708	0	1	770,	0,
A02	6756296	6757585	XLOC_005056	0	+	6757585	6757585	0	1	1290,	0,
A02	6756299	6758516	XLOC_003727	0	+	6758516	6758516	0	1	2218,	0,
A02	6800516	6801028	XLOC_005058	0	+	6801028	6801028	0	1	513,	0,
A02	6927048	6927656	XLOC_003729	0	-	6927656	6927656	0	1	609,	0,
A02	6927841	6928610	XLOC_005060	0	+	6928610	6928610	0	1	770,	0,
A02	6937308	6938666	XLOC_003730	0	+	6938666	6938666	0	1	1359,	0,
A02	6952880	6953298	XLOC_005061	0	+	6953298	6953298	0	1	419,	0,
A02	6994032	6994390	XLOC_005064	0	-	6994390	6994390	0	1	359,	0,
A02	7136740	7137236	XLOC_005068	0	+	7137236	7137236	0	1	497,	0,
A02	7159228	7160131	XLOC_003737	0	+	7160131	7160131	0	1	904,	0,
A02	7162467	7162794	XLOC_003738	0	+	7162794	7162794	0	1	328,	0,
A02	7171500	7172283	XLOC_005069	0	+	7172283	7172283	0	1	784,	0,
A02	7177531	7178320	XLOC_003740	0	+	7178320	7178320	0	1	790,	0,
A02	7180563	7181122	XLOC_003741	0	-	7181122	7181122	0	1	560,	0,
A02	7260388	7263500	XLOC_003746	0	-	7263500	7263500	0	1	3113,	0,
A02	7313798	7314635	XLOC_005076	0	+	7314635	7314635	0	1	838,	0,
A02	7316697	7317699	XLOC_003751	0	+	7317699	7317699	0	1	1003,	0,
A02	7362782	7364208	XLOC_003752	0	-	7364208	7364208	0	1	1427,	0,
A02	7402551	7402820	XLOC_003756	0	+	7402820	7402820	0	1	270,	0,
A02	7426856	7427435	XLOC_005079	0	-	7427435	7427435	0	1	580,	0,
A02	7493090	7493673	XLOC_005082	0	+	7493673	7493673	0	1	584,	0,
A02	7642426	7644049	XLOC_003757	0	+	7644049	7644049	0	1	1624,	0,
A02	7741357	7742368	XLOC_005089	0	+	7742368	7742368	0	1	1012,	0,
A02	7768474	7769979	XLOC_005091	0	+	7769979	7769979	0	1	1506,	0,
A02	7799215	7799502	XLOC_003761	0	-	7799502	7799502	0	1	288,	0,
A02	7886142	7887385	XLOC_003765	0	-	7887385	7887385	0	1	1244,	0,
A02	7993569	7994681	XLOC_005099	0	+	7994681	7994681	0	1	1113,	0,
A02	8089270	8090553	XLOC_005101	0	+	8090553	8090553	0	1	1284,	0,
A02	8277615	8279370	XLOC_003783	0	-	8279370	8279370	0	1	1756,	0,
A02	8287476	8288232	XLOC_005110	0	+	8288232	8288232	0	1	757,	0,
A02	8329950	8334877	XLOC_005111	0	+	8334877	8334877	0	1	4928,	0,
A02	8447729	8451309	XLOC_003786	0	-	8451309	8451309	0	1	3581,	0,
A02	8454012	8455955	XLOC_005113	0	-	8455955	8455955	0	1	1944,	0,
A02	8466156	8467865	XLOC_003787	0	+	8467865	8467865	0	1	1710,	0,
A02	8476928	8477649	XLOC_005114	0	-	8477649	8477649	0	1	722,	0,
A02	8494486	8496058	XLOC_005115	0	-	8496058	8496058	0	1	1573,	0,
A02	8494497	8495480	XLOC_003788	0	+	8495480	8495480	0	1	984,	0,
A02	8529832	8533896	XLOC_003789	0	+	8533896	8533896	0	1	4065,	0,
A02	8641265	8646932	XLOC_003790	0	+	8646932	8646932	0	1	5668,	0,
A02	8716214	8716921	XLOC_005119	0	-	8716921	8716921	0	1	708,	0,
A02	8718223	8724013	XLOC_003791	0	+	8724013	8724013	0	1	5791,	0,
A02	8770517	8772312	XLOC_003792	0	+	8772312	8772312	0	1	1796,	0,
A02	8829554	8831110	XLOC_005125	0	+	8831110	8831110	0	1	1557,	0,
A02	9104778	9105562	XLOC_003799	0	-	9105562	9105562	0	1	785,	0,
A02	9128187	9132212	XLOC_005130	0	+	9132212	9132212	0	1	4026,	0,
A02	9129578	9133284	XLOC_003800	0	+	9133284	9133284	0	1	3707,	0,
A02	9141181	9142401	XLOC_003801	0	+	9142401	9142401	0	1	1221,	0,
A02	9202347	9204426	XLOC_003802	0	+	9204426	9204426	0	1	2080,	0,
A02	9230775	9232495	XLOC_003804	0	+	9232495	9232495	0	1	1721,	0,
A02	9257523	9261623	XLOC_005137	0	+	9261623	9261623	0	1	4101,	0,
A02	9351437	9351876	XLOC_003807	0	+	9351876	9351876	0	1	440,	0,
A02	9353653	9354196	XLOC_003808	0	-	9354196	9354196	0	1	544,	0,
A02	9366821	9368136	XLOC_003810	0	+	9368136	9368136	0	1	1316,	0,
A02	9449984	9452072	XLOC_005143	0	-	9452072	9452072	0	1	2089,	0,
A02	9452465	9454089	XLOC_003812	0	+	9454089	9454089	0	1	1625,	0,
A02	9456305	9456849	XLOC_005144	0	-	9456849	9456849	0	1	545,	0,
A02	9523255	9524155	XLOC_003815	0	+	9524155	9524155	0	1	901,	0,
A02	9637344	9639236	XLOC_005150	0	-	9639236	9639236	0	1	1893,	0,
A02	9709849	9711427	XLOC_003818	0	-	9711427	9711427	0	1	1579,	0,
A02	9834342	9835478	XLOC_003821	0	+	9835478	9835478	0	1	1137,	0,
A02	9864625	9866155	XLOC_003822	0	+	9866155	9866155	0	1	1531,	0,
A02	9925537	9927353	XLOC_003824	0	-	9927353	9927353	0	1	1817,	0,
A02	9943931	9945757	XLOC_005158	0	+	9945757	9945757	0	1	1827,	0,
A02	9987947	9989338	XLOC_005160	0	-	9989338	9989338	0	1	1392,	0,
A02	9994280	9995675	XLOC_003825	0	+	9995675	9995675	0	1	1396,	0,
A02	9996112	9996727	XLOC_003826	0	-	9996727	9996727	0	1	616,	0,
A02	10105861	10106965	XLOC_005167	0	+	10106965	10106965	0	1	1105,	0,
A02	10112495	10112937	XLOC_003829	0	-	10112937	10112937	0	1	443,	0,
A02	10390243	10390838	XLOC_005171	0	+	10390838	10390838	0	1	596,	0,
A02	10390690	10390993	XLOC_003834	0	-	10390993	10390993	0	1	304,	0,
A02	10571291	10571602	XLOC_005174	0	+	10571602	10571602	0	1	312,	0,
A02	10667965	10669254	XLOC_003839	0	-	10669254	10669254	0	1	1290,	0,
A02	10699838	10704365	XLOC_003840	0	-	10704365	10704365	0	1	4528,	0,
A02	10731700	10733325	XLOC_005180	0	+	10733325	10733325	0	1	1626,	0,
A02	10770854	10771099	XLOC_005182	0	-	10771099	10771099	0	1	246,	0,
A02	10801056	10801568	XLOC_003844	0	+	10801568	10801568	0	1	513,	0,
A02	10870953	10871711	XLOC_005183	0	+	10871711	10871711	0	1	759,	0,
A02	10872957	10875833	XLOC_003846	0	-	10875833	10875833	0	1	2877,	0,
A02	10887177	10888127	XLOC_005184	0	-	10888127	10888127	0	1	951,	0,
A02	10949132	10949802	XLOC_003847	0	-	10949802	10949802	0	1	671,	0,
A02	10989668	10990785	XLOC_003848	0	+	10990785	10990785	0	1	1118,	0,
A02	10990015	10990770	XLOC_005186	0	-	10990770	10990770	0	1	756,	0,
A02	11056211	11058492	XLOC_003849	0	+	11058492	11058492	0	1	2282,	0,
A02	11153948	11155028	XLOC_005188	0	-	11155028	11155028	0	1	1081,	0,
A02	11159724	11160472	XLOC_003852	0	-	11160472	11160472	0	1	749,	0,
A02	11189566	11191409	XLOC_003855	0	+	11191409	11191409	0	1	1844,	0,
A02	11189623	11192368	XLOC_005190	0	-	11192368	11192368	0	1	2746,	0,
A02	11214940	11216327	XLOC_005191	0	+	11216327	11216327	0	1	1388,	0,
A02	11232452	11232819	XLOC_003857	0	+	11232819	11232819	0	1	368,	0,
A02	11271985	11276844	XLOC_003858	0	-	11276844	11276844	0	1	4860,	0,
A02	11272043	11276203	XLOC_005193	0	-	11276203	11276203	0	1	4161,	0,
A02	11366746	11367827	XLOC_005195	0	+	11367827	11367827	0	1	1082,	0,
A02	11370091	11376773	XLOC_005196	0	+	11376773	11376773	0	1	6683,	0,
A02	11393095	11393585	XLOC_005197	0	+	11393585	11393585	0	1	491,	0,
A02	11398636	11399930	XLOC_005198	0	+	11399930	11399930	0	1	1295,	0,
A02	11430138	11431723	XLOC_005201	0	-	11431723	11431723	0	1	1586,	0,
A02	11430138	11439607	XLOC_003863	0	+	11439607	11439607	0	1	9470,	0,
A02	11655153	11655794	XLOC_005206	0	+	11655794	11655794	0	1	642,	0,
A02	11655394	11656644	XLOC_003866	0	-	11656644	11656644	0	1	1251,	0,
A02	11675293	11676072	XLOC_005207	0	+	11676072	11676072	0	1	780,	0,
A02	11675293	11676243	XLOC_003867	0	+	11676243	11676243	0	1	951,	0,
A02	11721331	11721744	XLOC_003869	0	+	11721744	11721744	0	1	414,	0,
A02	11848497	11849466	XLOC_003871	0	-	11849466	11849466	0	1	970,	0,
A02	12010755	12011010	XLOC_005215	0	+	12011010	12011010	0	1	256,	0,
A02	12095342	12098348	XLOC_003879	0	-	12098348	12098348	0	1	3007,	0,
A02	12105267	12106501	XLOC_003880	0	+	12106501	12106501	0	1	1235,	0,
A02	12223283	12224715	XLOC_005225	0	-	12224715	12224715	0	1	1433,	0,
A02	12405852	12406452	XLOC_003881	0	-	12406452	12406452	0	1	601,	0,
A02	12427324	12430146	XLOC_005227	0	+	12430146	12430146	0	1	2823,	0,
A02	12516975	12517685	XLOC_005229	0	-	12517685	12517685	0	1	711,	0,
A02	12544849	12547496	XLOC_003883	0	+	12547496	12547496	0	1	2648,	0,
A02	12560611	12563328	XLOC_005230	0	+	12563328	12563328	0	1	2718,	0,
A02	12599032	12601717	XLOC_005231	0	+	12601717	12601717	0	1	2686,	0,
A02	12644154	12645489	XLOC_003885	0	-	12645489	12645489	0	1	1336,	0,
A02	12746678	12747962	XLOC_005232	0	+	12747962	12747962	0	1	1285,	0,
A02	12768195	12768509	XLOC_005234	0	+	12768509	12768509	0	1	315,	0,
A02	12942362	12942841	XLOC_005236	0	+	12942841	12942841	0	1	480,	0,
A02	13025133	13025560	XLOC_003889	0	+	13025560	13025560	0	1	428,	0,
A02	13098496	13099296	XLOC_003892	0	+	13099296	13099296	0	1	801,	0,
A02	13489455	13489745	XLOC_003895	0	+	13489745	13489745	0	1	291,	0,
A02	13673476	13678556	XLOC_003897	0	+	13678556	13678556	0	1	5081,	0,
A02	13810852	13811236	XLOC_003899	0	+	13811236	13811236	0	1	385,	0,
A02	13830606	13830912	XLOC_005250	0	+	13830912	13830912	0	1	307,	0,
A02	13855088	13857191	XLOC_003900	0	+	13857191	13857191	0	1	2104,	0,
A02	13955251	13955958	XLOC_005252	0	+	13955958	13955958	0	1	708,	0,
A02	13956294	13957193	XLOC_003902	0	-	13957193	13957193	0	1	900,	0,
A02	13975879	13977521	XLOC_005253	0	+	13977521	13977521	0	1	1643,	0,
A02	13980177	13981001	XLOC_003905	0	-	13981001	13981001	0	1	825,	0,
A02	14055814	14056607	XLOC_003906	0	+	14056607	14056607	0	1	794,	0,
A02	14227296	14230530	XLOC_005256	0	+	14230530	14230530	0	1	3235,	0,
A02	14411306	14411530	XLOC_005260	0	-	14411530	14411530	0	1	225,	0,
A02	14492032	14492812	XLOC_003911	0	-	14492812	14492812	0	1	781,	0,
A02	14492058	14492423	XLOC_005262	0	+	14492423	14492423	0	1	366,	0,
A02	14597483	14599097	XLOC_003912	0	-	14599097	14599097	0	1	1615,	0,
A02	14711080	14713796	XLOC_005267	0	+	14713796	14713796	0	1	2717,	0,
A02	14716834	14720527	XLOC_003915	0	+	14720527	14720527	0	1	3694,	0,
A02	14797429	14797972	XLOC_003919	0	+	14797972	14797972	0	1	544,	0,
A02	14818235	14818990	XLOC_003920	0	-	14818990	14818990	0	1	756,	0,
A02	14835243	14836703	XLOC_005270	0	+	14836703	14836703	0	1	1461,	0,
A02	14848136	14851180	XLOC_003922	0	+	14851180	14851180	0	1	3045,	0,
A02	14860812	14863662	XLOC_003923	0	-	14863662	14863662	0	1	2851,	0,
A02	15122544	15124501	XLOC_005277	0	+	15124501	15124501	0	1	1958,	0,
A02	15129140	15129709	XLOC_003927	0	+	15129709	15129709	0	1	570,	0,
A02	15133195	15133652	XLOC_003928	0	+	15133652	15133652	0	1	458,	0,
A02	15211745	15212934	XLOC_003929	0	+	15212934	15212934	0	1	1190,	0,
A02	15372253	15373872	XLOC_003932	0	+	15373872	15373872	0	1	1620,	0,
A02	16747924	16749956	XLOC_003938	0	+	16749956	16749956	0	1	2033,	0,
A02	16876155	16878000	XLOC_005284	0	+	16878000	16878000	0	1	1846,	0,
A02	16878273	16879172	XLOC_003940	0	+	16879172	16879172	0	1	900,	0,
A02	16931464	16936882	XLOC_005285	0	-	16936882	16936882	0	1	5419,	0,
A02	17802570	17803573	XLOC_003950	0	+	17803573	17803573	0	1	1004,	0,
A02	17819389	17819852	XLOC_003951	0	+	17819852	17819852	0	1	464,	0,
A02	18108973	18109675	XLOC_005295	0	+	18109675	18109675	0	1	703,	0,
A02	18180575	18184431	XLOC_005296	0	+	18184431	18184431	0	1	3857,	0,
A02	18499708	18500395	XLOC_003957	0	-	18500395	18500395	0	1	688,	0,
A02	18612963	18613894	XLOC_005298	0	+	18613894	18613894	0	1	932,	0,
A02	18997066	18998869	XLOC_003960	0	+	18998869	18998869	0	1	1804,	0,
A02	19062961	19064341	XLOC_003961	0	+	19064341	19064341	0	1	1381,	0,
A02	19107824	19110791	XLOC_005301	0	-	19110791	19110791	0	1	2968,	0,
A02	19326142	19328116	XLOC_005302	0	-	19328116	19328116	0	1	1975,	0,
A02	19750284	19750815	XLOC_003969	0	+	19750815	19750815	0	1	532,	0,
A02	19805587	19805854	XLOC_003970	0	+	19805854	19805854	0	1	268,	0,
A02	20566129	20566777	XLOC_005310	0	+	20566777	20566777	0	1	649,	0,
A02	20881542	20883901	XLOC_003976	0	+	20883901	20883901	0	1	2360,	0,
A02	21196188	21198497	XLOC_005316	0	+	21198497	21198497	0	1	2310,	0,
A02	21206549	21207528	XLOC_003979	0	-	21207528	21207528	0	1	980,	0,
A02	21296063	21296502	XLOC_003981	0	+	21296502	21296502	0	1	440,	0,
A02	21465898	21468930	XLOC_003983	0	-	21468930	21468930	0	1	3033,	0,
A02	21646134	21646481	XLOC_003987	0	+	21646481	21646481	0	1	348,	0,
A02	21718439	21719766	XLOC_005324	0	+	21719766	21719766	0	1	1328,	0,
A02	21875023	21876783	XLOC_005325	0	+	21876783	21876783	0	1	1761,	0,
A02	22330774	22331058	XLOC_005328	0	+	22331058	22331058	0	1	285,	0,
A02	22366417	22366641	XLOC_003991	0	+	22366641	22366641	0	1	225,	0,
A02	23458083	23458391	XLOC_005331	0	+	23458391	23458391	0	1	309,	0,
A02	23583773	23585329	XLOC_005332	0	-	23585329	23585329	0	1	1557,	0,
A02	24179774	24182837	XLOC_003998	0	+	24182837	24182837	0	1	3064,	0,
A02	24408578	24410231	XLOC_003999	0	-	24410231	24410231	0	1	1654,	0,
A02	24460593	24464888	XLOC_004001	0	+	24464888	24464888	0	1	4296,	0,
A02	24784023	24784316	XLOC_004002	0	+	24784316	24784316	0	1	294,	0,
A02	25409770	25411159	XLOC_005338	0	+	25411159	25411159	0	1	1390,	0,
A02	25890270	25890844	XLOC_005345	0	-	25890844	25890844	0	1	575,	0,
A02	26141067	26142060	XLOC_005348	0	+	26142060	26142060	0	1	994,	0,
A02	26187201	26189346	XLOC_004005	0	-	26189346	26189346	0	1	2146,	0,
A02	26187266	26188519	XLOC_005349	0	-	26188519	26188519	0	1	1254,	0,
A02	27066142	27066404	XLOC_004011	0	-	27066404	27066404	0	1	263,	0,
A02	27122708	27122982	XLOC_004012	0	+	27122982	27122982	0	1	275,	0,
A02	27285043	27285577	XLOC_004013	0	+	27285577	27285577	0	1	535,	0,
A02	27363369	27363732	XLOC_004015	0	+	27363732	27363732	0	1	364,	0,
A02	27365493	27366068	XLOC_004016	0	+	27366068	27366068	0	1	576,	0,
A02	27400191	27400589	XLOC_005357	0	+	27400589	27400589	0	1	399,	0,
A02	27418848	27419540	XLOC_005358	0	+	27419540	27419540	0	1	693,	0,
A02	27555613	27556976	XLOC_004019	0	+	27556976	27556976	0	1	1364,	0,
A02	27621687	27623908	XLOC_005363	0	-	27623908	27623908	0	1	2222,	0,
A02	27629190	27630533	XLOC_004021	0	+	27630533	27630533	0	1	1344,	0,
A02	27895983	27899601	XLOC_004025	0	-	27899601	27899601	0	1	3619,	0,
A02	28223444	28223954	XLOC_005366	0	+	28223954	28223954	0	1	511,	0,
A02	28602735	28603260	XLOC_005368	0	+	28603260	28603260	0	1	526,	0,
A02	29668507	29672096	XLOC_004032	0	-	29672096	29672096	0	1	3590,	0,
A02	29670299	29671442	XLOC_005371	0	+	29671442	29671442	0	1	1144,	0,
A02	29849479	29850436	XLOC_005372	0	+	29850436	29850436	0	1	958,	0,
A02	29899118	29899841	XLOC_004034	0	-	29899841	29899841	0	1	724,	0,
A02	29903518	29903751	XLOC_004035	0	+	29903751	29903751	0	1	234,	0,
A02	30615360	30615686	XLOC_004038	0	+	30615686	30615686	0	1	327,	0,
A02	31374252	31374488	XLOC_005379	0	-	31374488	31374488	0	1	237,	0,
A02	32779797	32780073	XLOC_004048	0	+	32780073	32780073	0	1	277,	0,
A02	32834840	32835283	XLOC_004049	0	+	32835283	32835283	0	1	444,	0,
A02	33676259	33676573	XLOC_005390	0	+	33676573	33676573	0	1	315,	0,
A02	33762640	33763531	XLOC_005391	0	+	33763531	33763531	0	1	892,	0,
A02	33939492	33943521	XLOC_004054	0	+	33943521	33943521	0	1	4030,	0,
A02	34006584	34007930	XLOC_004055	0	+	34007930	34007930	0	1	1347,	0,
A02	34044097	34046444	XLOC_004056	0	+	34046444	34046444	0	1	2348,	0,
A02	34182570	34182874	XLOC_005396	0	+	34182874	34182874	0	1	305,	0,
A02	34209705	34212092	XLOC_004057	0	-	34212092	34212092	0	1	2388,	0,
A02	34352692	34353054	XLOC_004058	0	+	34353054	34353054	0	1	363,	0,
A02	34721180	34722016	XLOC_005399	0	+	34722016	34722016	0	1	837,	0,
A02	34769684	34772352	XLOC_004059	0	+	34772352	34772352	0	1	2669,	0,
A02	34886127	34886536	XLOC_004060	0	-	34886536	34886536	0	1	410,	0,
A02	34919342	34920235	XLOC_005400	0	+	34920235	34920235	0	1	894,	0,
A02	35003923	35009454	XLOC_005402	0	+	35009454	35009454	0	1	5532,	0,
A02	35253565	35255008	XLOC_005403	0	+	35255008	35255008	0	1	1444,	0,
A02	35272170	35272804	XLOC_005405	0	+	35272804	35272804	0	1	635,	0,
A02	35612594	35613203	XLOC_004063	0	-	35613203	35613203	0	1	610,	0,
A02	36012872	36013240	XLOC_005407	0	+	36013240	36013240	0	1	369,	0,
A02	36834835	36835150	XLOC_005408	0	-	36835150	36835150	0	1	316,	0,
A02	36905392	36907843	XLOC_004066	0	+	36907843	36907843	0	1	2452,	0,
A02	37006746	37008738	XLOC_004067	0	-	37008738	37008738	0	1	1993,	0,
A02	37181584	37182122	XLOC_004069	0	-	37182122	37182122	0	1	539,	0,
A02	37638969	37639607	XLOC_004071	0	+	37639607	37639607	0	1	639,	0,
A02	37645751	37646648	XLOC_005413	0	+	37646648	37646648	0	1	898,	0,
A02	37778303	37780345	XLOC_005415	0	+	37780345	37780345	0	1	2043,	0,
A02	38039988	38040219	XLOC_005416	0	+	38040219	38040219	0	1	232,	0,
A02	38090240	38091118	XLOC_004074	0	+	38091118	38091118	0	1	879,	0,
A02	38124437	38124756	XLOC_005417	0	+	38124756	38124756	0	1	320,	0,
A02	39163031	39163266	XLOC_005420	0	-	39163266	39163266	0	1	236,	0,
A02	39660644	39663165	XLOC_005421	0	-	39663165	39663165	0	1	2522,	0,
A02	40503555	40504133	XLOC_004080	0	+	40504133	40504133	0	1	579,	0,
A02	41507334	41509876	XLOC_004083	0	+	41509876	41509876	0	1	2543,	0,
A02	42052511	42054734	XLOC_005423	0	-	42054734	42054734	0	1	2224,	0,
A02	42144003	42145301	XLOC_004086	0	+	42145301	42145301	0	1	1299,	0,
A02	42158575	42158908	XLOC_005424	0	+	42158908	42158908	0	1	334,	0,
A02	42703136	42706888	XLOC_005428	0	+	42706888	42706888	0	1	3753,	0,
A02	42707599	42708270	XLOC_005429	0	-	42708270	42708270	0	1	672,	0,
A02	42930299	42932221	XLOC_005430	0	+	42932221	42932221	0	1	1923,	0,
A02	43075603	43076434	XLOC_004090	0	+	43076434	43076434	0	1	832,	0,
A02	43101904	43102328	XLOC_005435	0	+	43102328	43102328	0	1	425,	0,
A02	43381841	43383142	XLOC_004093	0	+	43383142	43383142	0	1	1302,	0,
A02	43483242	43486190	XLOC_005439	0	-	43486190	43486190	0	1	2949,	0,
A02	43994837	43995677	XLOC_004101	0	+	43995677	43995677	0	1	841,	0,
A02	44034717	44035870	XLOC_005444	0	-	44035870	44035870	0	1	1154,	0,
A02	44656554	44658545	XLOC_005447	0	+	44658545	44658545	0	1	1992,	0,
A02	44657770	44659411	XLOC_004105	0	-	44659411	44659411	0	1	1642,	0,
A02	44683841	44684739	XLOC_005448	0	+	44684739	44684739	0	1	899,	0,
A02	44719575	44720373	XLOC_005449	0	-	44720373	44720373	0	1	799,	0,
A02	44837396	44838443	XLOC_005450	0	+	44838443	44838443	0	1	1048,	0,
A02	44837853	44839351	XLOC_004109	0	-	44839351	44839351	0	1	1499,	0,
A02	44851844	44852764	XLOC_005451	0	+	44852764	44852764	0	1	921,	0,
A02	44857105	44857872	XLOC_004112	0	-	44857872	44857872	0	1	768,	0,
A02	45272408	45273033	XLOC_004115	0	+	45273033	45273033	0	1	626,	0,
A02	45869959	45871102	XLOC_005462	0	-	45871102	45871102	0	1	1144,	0,
A02	46367891	46368276	XLOC_005465	0	+	46368276	46368276	0	1	386,	0,
A02	46421006	46422298	XLOC_004125	0	-	46422298	46422298	0	1	1293,	0,
A02	46743495	46745161	XLOC_004127	0	-	46745161	46745161	0	1	1667,	0,
A02	47235498	47235949	XLOC_005469	0	+	47235949	47235949	0	1	452,	0,
A02	47316052	47316458	XLOC_005470	0	-	47316458	47316458	0	1	407,	0,
A02	47376961	47377644	XLOC_004136	0	+	47377644	47377644	0	1	684,	0,
A02	47450500	47450726	XLOC_004137	0	-	47450726	47450726	0	1	227,	0,
A02	47496787	47498498	XLOC_005471	0	+	47498498	47498498	0	1	1712,	0,
A02	47565748	47566397	XLOC_005473	0	+	47566397	47566397	0	1	650,	0,
A02	47573799	47574741	XLOC_004139	0	+	47574741	47574741	0	1	943,	0,
A02	47706211	47707662	XLOC_004141	0	+	47707662	47707662	0	1	1452,	0,
A02	47721024	47722049	XLOC_004142	0	+	47722049	47722049	0	1	1026,	0,
A02	47767168	47774317	XLOC_004143	0	+	47774317	47774317	0	1	7150,	0,
A02	47768839	47772565	XLOC_005482	0	-	47772565	47772565	0	1	3727,	0,
A02	47791473	47791818	XLOC_004145	0	+	47791818	47791818	0	1	346,	0,
A02	48195263	48198130	XLOC_005484	0	+	48198130	48198130	0	1	2868,	0,
A02	48338912	48340852	XLOC_004148	0	+	48340852	48340852	0	1	1941,	0,
A02	48393350	48395448	XLOC_004149	0	+	48395448	48395448	0	1	2099,	0,
A02	48709024	48710918	XLOC_005490	0	+	48710918	48710918	0	1	1895,	0,
A02	48728576	48730191	XLOC_004153	0	-	48730191	48730191	0	1	1616,	0,
A02	48756620	48757267	XLOC_004156	0	+	48757267	48757267	0	1	648,	0,
A02	49001130	49001950	XLOC_004157	0	+	49001950	49001950	0	1	821,	0,
A02	49665199	49667910	XLOC_005494	0	-	49667910	49667910	0	1	2712,	0,
A02	49931768	49932745	XLOC_004168	0	-	49932745	49932745	0	1	978,	0,
A02	50671074	50674427	XLOC_005501	0	+	50674427	50674427	0	1	3354,	0,
A02	50722667	50724092	XLOC_004175	0	+	50724092	50724092	0	1	1426,	0,
A02	51362422	51362722	XLOC_004177	0	+	51362722	51362722	0	1	301,	0,
A02	51661027	51661263	XLOC_005504	0	-	51661263	51661263	0	1	237,	0,
A02	53199332	53199599	XLOC_005507	0	-	53199599	53199599	0	1	268,	0,
A02	53276323	53277570	XLOC_004183	0	+	53277570	53277570	0	1	1248,	0,
A02	53960263	53960798	XLOC_005510	0	+	53960798	53960798	0	1	536,	0,
A02	54054187	54054489	XLOC_005512	0	-	54054489	54054489	0	1	303,	0,
A02	54171334	54171573	XLOC_005513	0	+	54171573	54171573	0	1	240,	0,
A02	55082206	55082473	XLOC_005515	0	+	55082473	55082473	0	1	268,	0,
A02	55093331	55093985	XLOC_005517	0	+	55093985	55093985	0	1	655,	0,
A02	55148730	55148996	XLOC_005518	0	+	55148996	55148996	0	1	267,	0,
A02	56042468	56043532	XLOC_004188	0	-	56043532	56043532	0	1	1065,	0,
A02	56637000	56638137	XLOC_004190	0	+	56638137	56638137	0	1	1138,	0,
A02	57706499	57706787	XLOC_005521	0	+	57706787	57706787	0	1	289,	0,
A02	57794994	57795292	XLOC_004193	0	-	57795292	57795292	0	1	299,	0,
A02	58186270	58190353	XLOC_004194	0	+	58190353	58190353	0	1	4084,	0,
A02	58965365	58966851	XLOC_004198	0	-	58966851	58966851	0	1	1487,	0,
A02	59629955	59630421	XLOC_005523	0	-	59630421	59630421	0	1	467,	0,
A02	59981683	59981911	XLOC_004202	0	-	59981911	59981911	0	1	229,	0,
A02	60090250	60090558	XLOC_004203	0	-	60090558	60090558	0	1	309,	0,
A02	60170597	60170890	XLOC_005524	0	-	60170890	60170890	0	1	294,	0,
A02	60340270	60341095	XLOC_005525	0	+	60341095	60341095	0	1	826,	0,
A02	61384207	61384669	XLOC_005529	0	+	61384669	61384669	0	1	463,	0,
A02	62402290	62403208	XLOC_005530	0	+	62403208	62403208	0	1	919,	0,
A02	62589540	62590191	XLOC_005531	0	-	62590191	62590191	0	1	652,	0,
A02	63039592	63040958	XLOC_005532	0	+	63040958	63040958	0	1	1367,	0,
A02	63043953	63045434	XLOC_004212	0	+	63045434	63045434	0	1	1482,	0,
A02	63779443	63779691	XLOC_004214	0	-	63779691	63779691	0	1	249,	0,
A02	64039121	64039472	XLOC_004216	0	-	64039472	64039472	0	1	352,	0,
A02	64569044	64569563	XLOC_005536	0	+	64569563	64569563	0	1	520,	0,
A02	64569648	64573259	XLOC_004218	0	-	64573259	64573259	0	1	3612,	0,
A02	64646103	64647278	XLOC_005537	0	-	64647278	64647278	0	1	1176,	0,
A02	65129747	65130673	XLOC_004220	0	+	65130673	65130673	0	1	927,	0,
A02	66349997	66351451	XLOC_005543	0	+	66351451	66351451	0	1	1455,	0,
A02	66468531	66471058	XLOC_004227	0	+	66471058	66471058	0	1	2528,	0,
A02	66473316	66474626	XLOC_004228	0	-	66474626	66474626	0	1	1311,	0,
A02	66521326	66522242	XLOC_004229	0	+	66522242	66522242	0	1	917,	0,
A02	66540184	66541206	XLOC_004230	0	-	66541206	66541206	0	1	1023,	0,
A02	66570406	66571035	XLOC_004232	0	+	66571035	66571035	0	1	630,	0,
A02	66971837	66972313	XLOC_005550	0	+	66972313	66972313	0	1	477,	0,
A02	67002761	67003432	XLOC_005551	0	-	67003432	67003432	0	1	672,	0,
A02	67156997	67157384	XLOC_005552	0	+	67157384	67157384	0	1	388,	0,
A02	68522166	68522434	XLOC_004244	0	+	68522434	68522434	0	1	269,	0,
A02	68548150	68549334	XLOC_004245	0	+	68549334	68549334	0	1	1185,	0,
A02	68788546	68788775	XLOC_004248	0	+	68788775	68788775	0	1	230,	0,
A02	68825143	68825830	XLOC_004249	0	-	68825830	68825830	0	1	688,	0,
A02	69086793	69087047	XLOC_005562	0	-	69087047	69087047	0	1	255,	0,
A02	69118288	69118571	XLOC_004251	0	-	69118571	69118571	0	1	284,	0,
A02	72781915	72783616	XLOC_004256	0	+	72783616	72783616	0	1	1702,	0,
A02	72782374	72783616	XLOC_005571	0	+	72783616	72783616	0	1	1243,	0,
A02	72993926	72994156	XLOC_004258	0	+	72994156	72994156	0	1	231,	0,
A02	73314017	73318039	XLOC_004260	0	+	73318039	73318039	0	1	4023,	0,
A02	73317555	73319009	XLOC_005572	0	-	73319009	73319009	0	1	1455,	0,
A02	73489997	73490258	XLOC_005573	0	+	73490258	73490258	0	1	262,	0,
A02	73545618	73547990	XLOC_004262	0	+	73547990	73547990	0	1	2373,	0,
A02	74065276	74070007	XLOC_005575	0	+	74070007	74070007	0	1	4732,	0,
A02	74456746	74457026	XLOC_004264	0	+	74457026	74457026	0	1	281,	0,
A02	74562744	74565138	XLOC_005579	0	-	74565138	74565138	0	1	2395,	0,
A02	74967903	74968438	XLOC_005581	0	+	74968438	74968438	0	1	536,	0,
A02	75105392	75106931	XLOC_004267	0	+	75106931	75106931	0	1	1540,	0,
A02	75605729	75605983	XLOC_004268	0	-	75605983	75605983	0	1	255,	0,
A02	75671993	75675179	XLOC_004270	0	-	75675179	75675179	0	1	3187,	0,
A02	75873065	75876820	XLOC_005586	0	+	75876820	75876820	0	1	3756,	0,
A02	75873065	75877495	XLOC_004271	0	-	75877495	75877495	0	1	4431,	0,
A02	77161677	77164456	XLOC_005588	0	+	77164456	77164456	0	1	2780,	0,
A02	77341238	77341522	XLOC_005589	0	+	77341522	77341522	0	1	285,	0,
A02	78121546	78121802	XLOC_004277	0	+	78121802	78121802	0	1	257,	0,
A02	78178025	78179966	XLOC_005592	0	-	78179966	78179966	0	1	1942,	0,
A02	78200017	78200359	XLOC_005593	0	+	78200359	78200359	0	1	343,	0,
A02	78345448	78345931	XLOC_005594	0	+	78345931	78345931	0	1	484,	0,
A02	78380863	78381130	XLOC_004282	0	+	78381130	78381130	0	1	268,	0,
A02	78751793	78751997	XLOC_005595	0	-	78751997	78751997	0	1	205,	0,
A02	79106934	79107281	XLOC_004284	0	+	79107281	79107281	0	1	348,	0,
A02	79883612	79883884	XLOC_004288	0	+	79883884	79883884	0	1	273,	0,
A02	80404937	80405171	XLOC_004290	0	-	80405171	80405171	0	1	235,	0,
A02	80618833	80619164	XLOC_004292	0	-	80619164	80619164	0	1	332,	0,
A02	80990510	80991635	XLOC_005598	0	+	80991635	80991635	0	1	1126,	0,
A02	81216629	81217284	XLOC_004294	0	-	81217284	81217284	0	1	656,	0,
A02	81328511	81328751	XLOC_005599	0	-	81328751	81328751	0	1	241,	0,
A02	81686867	81687439	XLOC_005600	0	+	81687439	81687439	0	1	573,	0,
A02	81802264	81806317	XLOC_005602	0	-	81806317	81806317	0	1	4054,	0,
A02	81848372	81849273	XLOC_005603	0	+	81849273	81849273	0	1	902,	0,
A02	81851261	81856169	XLOC_005604	0	+	81856169	81856169	0	1	4909,	0,
A02	81851564	81856206	XLOC_004301	0	+	81856206	81856206	0	1	4643,	0,
A02	82505756	82508389	XLOC_005612	0	+	82508389	82508389	0	1	2634,	0,
A02	82585640	82585993	XLOC_005614	0	-	82585993	82585993	0	1	354,	0,
A02	82637176	82647503	XLOC_004309	0	+	82647503	82647503	0	1	10328,	0,
A02	82875090	82875370	XLOC_005616	0	-	82875370	82875370	0	1	281,	0,
A02	82954190	82955055	XLOC_005619	0	+	82955055	82955055	0	1	866,	0,
A02	83059687	83060230	XLOC_004314	0	-	83060230	83060230	0	1	544,	0,
A02	83182175	83183503	XLOC_004316	0	-	83183503	83183503	0	1	1329,	0,
A02	83292425	83293553	XLOC_004319	0	-	83293553	83293553	0	1	1129,	0,
A02	83666420	83668318	XLOC_005625	0	+	83668318	83668318	0	1	1899,	0,
A02	83669847	83670252	XLOC_004322	0	+	83670252	83670252	0	1	406,	0,
A02	83968432	83968673	XLOC_005628	0	-	83968673	83968673	0	1	242,	0,
A02	84003042	84004405	XLOC_004326	0	-	84004405	84004405	0	1	1364,	0,
A02	84188202	84188639	XLOC_004327	0	+	84188639	84188639	0	1	438,	0,
A02	84219071	84219801	XLOC_004328	0	-	84219801	84219801	0	1	731,	0,
A02	84219967	84220814	XLOC_004329	0	-	84220814	84220814	0	1	848,	0,
A02	84777052	84777992	XLOC_005634	0	+	84777992	84777992	0	1	941,	0,
A02	84852577	84854132	XLOC_005635	0	+	84854132	84854132	0	1	1556,	0,
A02	85471123	85472309	XLOC_004338	0	+	85472309	85472309	0	1	1187,	0,
A02	85670538	85672242	XLOC_005639	0	-	85672242	85672242	0	1	1705,	0,
A02	86078813	86080056	XLOC_005644	0	+	86080056	86080056	0	1	1244,	0,
A02	86158355	86158947	XLOC_005645	0	+	86158947	86158947	0	1	593,	0,
A02	86235978	86237380	XLOC_004341	0	-	86237380	86237380	0	1	1403,	0,
A02	86236244	86237817	XLOC_005646	0	+	86237817	86237817	0	1	1574,	0,
A02	86428729	86430012	XLOC_005647	0	+	86430012	86430012	0	1	1284,	0,
A02	86469662	86470502	XLOC_005648	0	+	86470502	86470502	0	1	841,	0,
A02	86822777	86823297	XLOC_005651	0	+	86823297	86823297	0	1	521,	0,
A02	87076669	87077172	XLOC_005653	0	-	87077172	87077172	0	1	504,	0,
A02	87640834	87642172	XLOC_004352	0	-	87642172	87642172	0	1	1339,	0,
A02	87641389	87641680	XLOC_005660	0	-	87641680	87641680	0	1	292,	0,
A02	87775895	87777581	XLOC_004353	0	-	87777581	87777581	0	1	1687,	0,
A02	87848655	87851720	XLOC_005663	0	-	87851720	87851720	0	1	3066,	0,
A02	87983270	87984101	XLOC_004355	0	-	87984101	87984101	0	1	832,	0,
A02	88062244	88063736	XLOC_005664	0	+	88063736	88063736	0	1	1493,	0,
A02	88117850	88120676	XLOC_005665	0	+	88120676	88120676	0	1	2827,	0,
A02	88406728	88407400	XLOC_005666	0	-	88407400	88407400	0	1	673,	0,
A02	88410968	88412422	XLOC_005667	0	+	88412422	88412422	0	1	1455,	0,
A02	88410970	88412690	XLOC_004362	0	-	88412690	88412690	0	1	1721,	0,
A02	88426734	88427274	XLOC_004363	0	+	88427274	88427274	0	1	541,	0,
A02	88426767	88427724	XLOC_005668	0	+	88427724	88427724	0	1	958,	0,
A02	88817136	88818967	XLOC_005670	0	+	88818967	88818967	0	1	1832,	0,
A02	88996509	88997354	XLOC_004367	0	+	88997354	88997354	0	1	846,	0,
A02	89055677	89056152	XLOC_004368	0	+	89056152	89056152	0	1	476,	0,
A02	89836851	89839089	XLOC_004373	0	-	89839089	89839089	0	1	2239,	0,
A02	89902073	89903481	XLOC_004374	0	+	89903481	89903481	0	1	1409,	0,
A02	90034255	90034537	XLOC_005677	0	-	90034537	90034537	0	1	283,	0,
A02	90296577	90297492	XLOC_004379	0	+	90297492	90297492	0	1	916,	0,
A02	90893747	90894065	XLOC_004382	0	-	90894065	90894065	0	1	319,	0,
A02	91367696	91367901	XLOC_004384	0	-	91367901	91367901	0	1	206,	0,
A02	91681644	91682532	XLOC_004385	0	+	91682532	91682532	0	1	889,	0,
A02	91714955	91718516	XLOC_004386	0	-	91718516	91718516	0	1	3562,	0,
A02	91721667	91723018	XLOC_004387	0	+	91723018	91723018	0	1	1352,	0,
A02	93499582	93499874	XLOC_004390	0	-	93499874	93499874	0	1	293,	0,
A02	94120374	94122231	XLOC_004391	0	+	94122231	94122231	0	1	1858,	0,
A02	94391717	94394235	XLOC_005689	0	+	94394235	94394235	0	1	2519,	0,
A02	94395816	94398090	XLOC_004393	0	+	94398090	94398090	0	1	2275,	0,
A02	94439177	94439952	XLOC_004394	0	+	94439952	94439952	0	1	776,	0,
A02	94679636	94681183	XLOC_005692	0	+	94681183	94681183	0	1	1548,	0,
A02	95028416	95028965	XLOC_005696	0	+	95028965	95028965	0	1	550,	0,
A02	95487830	95488501	XLOC_004400	0	+	95488501	95488501	0	1	672,	0,
A02	95583603	95584487	XLOC_005698	0	+	95584487	95584487	0	1	885,	0,
A02	95768738	95769079	XLOC_005701	0	+	95769079	95769079	0	1	342,	0,
A02	95768763	95769079	XLOC_004401	0	+	95769079	95769079	0	1	317,	0,
A02	96342590	96345112	XLOC_005704	0	+	96345112	96345112	0	1	2523,	0,
A02	96623351	96627904	XLOC_004408	0	+	96627904	96627904	0	1	4554,	0,
A02	96781808	96782124	XLOC_004409	0	+	96782124	96782124	0	1	317,	0,
A02	97255668	97257317	XLOC_005705	0	+	97257317	97257317	0	1	1650,	0,
A02	97449459	97449941	XLOC_004412	0	-	97449941	97449941	0	1	483,	0,
A02	97450027	97450680	XLOC_005708	0	+	97450680	97450680	0	1	654,	0,
A02	97543402	97545013	XLOC_004413	0	+	97545013	97545013	0	1	1612,	0,
A02	97571149	97573287	XLOC_004415	0	-	97573287	97573287	0	1	2139,	0,
A02	97617648	97618937	XLOC_004417	0	+	97618937	97618937	0	1	1290,	0,
A02	97772604	97774281	XLOC_004418	0	-	97774281	97774281	0	1	1678,	0,
A02	97854589	97856485	XLOC_005722	0	+	97856485	97856485	0	1	1897,	0,
A02	97854853	97856541	XLOC_004420	0	+	97856541	97856541	0	1	1689,	0,
A02	98290491	98292100	XLOC_005723	0	-	98292100	98292100	0	1	1610,	0,
A02	98420983	98421826	XLOC_005725	0	-	98421826	98421826	0	1	844,	0,
A02	98567044	98569447	XLOC_004431	0	+	98569447	98569447	0	1	2404,	0,
A02	98606240	98607043	XLOC_005729	0	+	98607043	98607043	0	1	804,	0,
A02	98618456	98620599	XLOC_004432	0	-	98620599	98620599	0	1	2144,	0,
A02	98772487	98773677	XLOC_005733	0	+	98773677	98773677	0	1	1191,	0,
A02	98850142	98851265	XLOC_005736	0	+	98851265	98851265	0	1	1124,	0,
A02	98919050	98921519	XLOC_005738	0	+	98921519	98921519	0	1	2470,	0,
A02	98920124	98922032	XLOC_004440	0	+	98922032	98922032	0	1	1909,	0,
A02	98944825	98949386	XLOC_005739	0	+	98949386	98949386	0	1	4562,	0,
A02	98946996	98948571	XLOC_004442	0	-	98948571	98948571	0	1	1576,	0,
A02	98973013	98973244	XLOC_005740	0	+	98973244	98973244	0	1	232,	0,
A02	99011223	99012328	XLOC_004443	0	+	99012328	99012328	0	1	1106,	0,
A02	99109384	99110540	XLOC_005743	0	+	99110540	99110540	0	1	1157,	0,
A02	99163318	99163672	XLOC_004447	0	+	99163672	99163672	0	1	355,	0,
A02	99166829	99168233	XLOC_005744	0	+	99168233	99168233	0	1	1405,	0,
A02	99209184	99209794	XLOC_005746	0	+	99209794	99209794	0	1	611,	0,
A02	99298357	99299731	XLOC_005749	0	-	99299731	99299731	0	1	1375,	0,
A02	99344728	99345934	XLOC_004449	0	+	99345934	99345934	0	1	1207,	0,
A02	99392768	99393181	XLOC_004450	0	+	99393181	99393181	0	1	414,	0,
A02	99568700	99569306	XLOC_004455	0	-	99569306	99569306	0	1	607,	0,
A02	99580334	99581439	XLOC_004456	0	+	99581439	99581439	0	1	1106,	0,
A02	99720877	99722433	XLOC_004460	0	+	99722433	99722433	0	1	1557,	0,
A02	99756990	99760266	XLOC_004461	0	+	99760266	99760266	0	1	3277,	0,
A02	99837483	99837888	XLOC_004464	0	+	99837888	99837888	0	1	406,	0,
A02	99948305	99949322	XLOC_005763	0	-	99949322	99949322	0	1	1018,	0,
A02	99965876	99967399	XLOC_004467	0	-	99967399	99967399	0	1	1524,	0,
A02	99966978	99968170	XLOC_005764	0	-	99968170	99968170	0	1	1193,	0,
A02	100014195	100016082	XLOC_004469	0	+	100016082	100016082	0	1	1888,	0,
A02	100245283	100245873	XLOC_004472	0	-	100245873	100245873	0	1	591,	0,
A02	100259584	100260425	XLOC_004473	0	+	100260425	100260425	0	1	842,	0,
A02	100263051	100264935	XLOC_004474	0	-	100264935	100264935	0	1	1885,	0,
A02	100297413	100298118	XLOC_004476	0	+	100298118	100298118	0	1	706,	0,
A02	100322801	100324713	XLOC_005768	0	+	100324713	100324713	0	1	1913,	0,
A02	100323655	100324933	XLOC_004478	0	-	100324933	100324933	0	1	1279,	0,
A02	100326813	100328534	XLOC_005769	0	+	100328534	100328534	0	1	1722,	0,
A02	100349088	100350216	XLOC_005770	0	-	100350216	100350216	0	1	1129,	0,
A02	100487372	100488051	XLOC_005776	0	-	100488051	100488051	0	1	680,	0,
A02	100515432	100516324	XLOC_004480	0	+	100516324	100516324	0	1	893,	0,
A02	100543187	100546332	XLOC_005779	0	-	100546332	100546332	0	1	3146,	0,
A02	100631647	100633026	XLOC_004481	0	+	100633026	100633026	0	1	1380,	0,
A02	100758078	100761831	XLOC_004485	0	+	100761831	100761831	0	1	3754,	0,
A02	100758970	100760607	XLOC_005785	0	+	100760607	100760607	0	1	1638,	0,
A02	100777004	100777677	XLOC_005786	0	+	100777677	100777677	0	1	674,	0,
A02	100813783	100815596	XLOC_004486	0	+	100815596	100815596	0	1	1814,	0,
A02	100835125	100836628	XLOC_004487	0	+	100836628	100836628	0	1	1504,	0,
A02	100927595	100929436	XLOC_004488	0	+	100929436	100929436	0	1	1842,	0,
A02	101002197	101002462	XLOC_005792	0	+	101002462	101002462	0	1	266,	0,
A02	101376447	101377304	XLOC_005794	0	-	101377304	101377304	0	1	858,	0,
A02	101401447	101402059	XLOC_005795	0	-	101402059	101402059	0	1	613,	0,
A02	101978042	101978919	XLOC_005800	0	+	101978919	101978919	0	1	878,	0,
A02	101995649	101997289	XLOC_004495	0	+	101997289	101997289	0	1	1641,	0,
A02	102086441	102087517	XLOC_004496	0	+	102087517	102087517	0	1	1077,	0,
A02	102128114	102130272	XLOC_004498	0	+	102130272	102130272	0	1	2159,	0,
A02	102147264	102147800	XLOC_005805	0	-	102147800	102147800	0	1	537,	0,
A02	102147911	102149177	XLOC_004497	0	-	102149177	102149177	0	1	1267,	0,
A02	102184985	102185777	XLOC_004499	0	+	102185777	102185777	0	1	793,	0,
A02	102247661	102248735	XLOC_004500	0	+	102248735	102248735	0	1	1075,	0,
A02	102299095	102299661	XLOC_005810	0	-	102299661	102299661	0	1	567,	0,
A02	102397764	102399148	XLOC_004503	0	-	102399148	102399148	0	1	1385,	0,
A02	102460872	102461589	XLOC_005813	0	+	102461589	102461589	0	1	718,	0,
A02	102526475	102527669	XLOC_004507	0	-	102527669	102527669	0	1	1195,	0,
A02	102526504	102527342	XLOC_005816	0	+	102527342	102527342	0	1	839,	0,
A02	102530519	102531118	XLOC_004508	0	+	102531118	102531118	0	1	600,	0,
A02	102605305	102611062	XLOC_004509	0	-	102611062	102611062	0	1	5758,	0,
A02	102610405	102611073	XLOC_005817	0	-	102611073	102611073	0	1	669,	0,
A02	102620883	102621233	XLOC_004510	0	+	102621233	102621233	0	1	351,	0,
A02	102866535	102867683	XLOC_004513	0	+	102867683	102867683	0	1	1149,	0,
A02	102891337	102891948	XLOC_004514	0	-	102891948	102891948	0	1	612,	0,
A02	102909720	102910484	XLOC_004516	0	+	102910484	102910484	0	1	765,	0,
A02	103045171	103047518	XLOC_004518	0	-	103047518	103047518	0	1	2348,	0,
A02	103046346	103047518	XLOC_005820	0	-	103047518	103047518	0	1	1173,	0,
A02	103050068	103051599	XLOC_004519	0	+	103051599	103051599	0	1	1532,	0,
A02	103171501	103173036	XLOC_004521	0	-	103173036	103173036	0	1	1536,	0,
A02	103212136	103213045	XLOC_005826	0	+	103213045	103213045	0	1	910,	0,
A02	103224717	103227276	XLOC_005827	0	+	103227276	103227276	0	1	2560,	0,
A02	103225722	103228871	XLOC_004523	0	+	103228871	103228871	0	1	3150,	0,
A02	103234014	103235305	XLOC_005828	0	-	103235305	103235305	0	1	1292,	0,
A02	103293273	103294182	XLOC_004525	0	+	103294182	103294182	0	1	910,	0,
A02	103297995	103298968	XLOC_005831	0	-	103298968	103298968	0	1	974,	0,
A02	103347683	103348737	XLOC_004527	0	+	103348737	103348737	0	1	1055,	0,
A02	103403494	103406278	XLOC_005836	0	-	103406278	103406278	0	1	2785,	0,
A02	103403876	103406208	XLOC_004528	0	+	103406208	103406208	0	1	2333,	0,
A02	103508426	103509417	XLOC_004532	0	+	103509417	103509417	0	1	992,	0,
A02	103543434	103546044	XLOC_005841	0	+	103546044	103546044	0	1	2611,	0,
A02	103565601	103567373	XLOC_004534	0	-	103567373	103567373	0	1	1773,	0,
A02	103565838	103567109	XLOC_005844	0	+	103567109	103567109	0	1	1272,	0,
A02	103569875	103572315	XLOC_005845	0	+	103572315	103572315	0	1	2441,	0,
A02	103840447	103840667	XLOC_004540	0	+	103840667	103840667	0	1	221,	0,
A02	103941017	103943494	XLOC_004543	0	-	103943494	103943494	0	1	2478,	0,
A02	103941561	103943527	XLOC_005856	0	+	103943527	103943527	0	1	1967,	0,
A02	103947895	103949578	XLOC_004544	0	+	103949578	103949578	0	1	1684,	0,
A02	103953494	103957011	XLOC_005857	0	+	103957011	103957011	0	1	3518,	0,
A02	103970618	103971431	XLOC_005858	0	+	103971431	103971431	0	1	814,	0,
A02	104042707	104043287	XLOC_004546	0	-	104043287	104043287	0	1	581,	0,
A02	104042822	104043188	XLOC_005860	0	+	104043188	104043188	0	1	367,	0,
A02	104065929	104066223	XLOC_005862	0	-	104066223	104066223	0	1	295,	0,
A02	104090464	104092557	XLOC_005864	0	+	104092557	104092557	0	1	2094,	0,
A02	104115466	104117424	XLOC_005865	0	-	104117424	104117424	0	1	1959,	0,
A02	104115466	104118948	XLOC_004550	0	+	104118948	104118948	0	1	3483,	0,
A02	104412751	104414735	XLOC_004561	0	-	104414735	104414735	0	1	1985,	0,
A02	104432896	104433436	XLOC_005869	0	+	104433436	104433436	0	1	541,	0,
A02	104517378	104518658	XLOC_005872	0	-	104518658	104518658	0	1	1281,	0,
A02	104536240	104537875	XLOC_004566	0	+	104537875	104537875	0	1	1636,	0,
A02	104637906	104638565	XLOC_005878	0	+	104638565	104638565	0	1	660,	0,
A02	104682861	104683508	XLOC_005879	0	+	104683508	104683508	0	1	648,	0,
A02	104689420	104692860	XLOC_005880	0	-	104692860	104692860	0	1	3441,	0,
A02	104720124	104722640	XLOC_004569	0	+	104722640	104722640	0	1	2517,	0,
A02	104720124	104722916	XLOC_005882	0	+	104722916	104722916	0	1	2793,	0,
A02	104744690	104744968	XLOC_005884	0	-	104744968	104744968	0	1	279,	0,
A02	104791132	104792519	XLOC_005886	0	-	104792519	104792519	0	1	1388,	0,
A02	104791250	104792990	XLOC_004572	0	-	104792990	104792990	0	1	1741,	0,
A02	104828700	104830308	XLOC_005887	0	+	104830308	104830308	0	1	1609,	0,
A02	104915334	104916412	XLOC_004574	0	-	104916412	104916412	0	1	1079,	0,
A02	104969564	104970511	XLOC_004576	0	-	104970511	104970511	0	1	948,	0,
A02	105013217	105015102	XLOC_005895	0	-	105015102	105015102	0	1	1886,	0,
A02	105016503	105017161	XLOC_005896	0	-	105017161	105017161	0	1	659,	0,
A02	105042462	105043606	XLOC_005898	0	-	105043606	105043606	0	1	1145,	0,
A02	105051431	105054208	XLOC_005899	0	-	105054208	105054208	0	1	2778,	0,
A02	105084803	105085133	XLOC_004584	0	+	105085133	105085133	0	1	331,	0,
A02	105204979	105206959	XLOC_005906	0	+	105206959	105206959	0	1	1981,	0,
A02	105206409	105207722	XLOC_004587	0	+	105207722	105207722	0	1	1314,	0,
A02	105352915	105353695	XLOC_004592	0	+	105353695	105353695	0	1	781,	0,
A02	105386075	105388776	XLOC_005916	0	-	105388776	105388776	0	1	2702,	0,
A02	105409174	105410970	XLOC_005917	0	+	105410970	105410970	0	1	1797,	0,
A02	105434869	105437211	XLOC_005919	0	+	105437211	105437211	0	1	2343,	0,
A02	105640634	105643699	XLOC_005926	0	-	105643699	105643699	0	1	3066,	0,
A02	105721671	105723220	XLOC_005929	0	+	105723220	105723220	0	1	1550,	0,
A02	105729542	105731012	XLOC_005930	0	-	105731012	105731012	0	1	1471,	0,
A02	105741354	105742211	XLOC_005931	0	-	105742211	105742211	0	1	858,	0,
A02	105784301	105785330	XLOC_005932	0	+	105785330	105785330	0	1	1030,	0,
A02	105784733	105785165	XLOC_004616	0	-	105785165	105785165	0	1	433,	0,
A02	105902358	105905344	XLOC_004620	0	-	105905344	105905344	0	1	2987,	0,
A02	105926531	105926749	XLOC_004621	0	+	105926749	105926749	0	1	219,	0,
A02	106037807	106038310	XLOC_004622	0	-	106038310	106038310	0	1	504,	0,
A02	106071429	106073310	XLOC_004623	0	+	106073310	106073310	0	1	1882,	0,
A02	106077927	106080496	XLOC_005935	0	+	106080496	106080496	0	1	2570,	0,
A02	106240678	106243086	XLOC_005939	0	-	106243086	106243086	0	1	2409,	0,
A02	106244880	106245325	XLOC_004636	0	-	106245325	106245325	0	1	446,	0,
A02	106282242	106286385	XLOC_005942	0	-	106286385	106286385	0	1	4144,	0,
A02	106299156	106299750	XLOC_005943	0	-	106299750	106299750	0	1	595,	0,
A02	106327405	106330795	XLOC_005944	0	+	106330795	106330795	0	1	3391,	0,
A02	106365489	106365973	XLOC_004645	0	+	106365973	106365973	0	1	485,	0,
A02	106379355	106379955	XLOC_005948	0	-	106379955	106379955	0	1	601,	0,
A02	106496257	106497306	XLOC_005954	0	+	106497306	106497306	0	1	1050,	0,
A02	106605464	106607246	XLOC_004654	0	+	106607246	106607246	0	1	1783,	0,
A02	106606456	106606974	XLOC_005956	0	-	106606974	106606974	0	1	519,	0,
A02	106670619	106672997	XLOC_004657	0	-	106672997	106672997	0	1	2379,	0,
A02	106685055	106686002	XLOC_004658	0	-	106686002	106686002	0	1	948,	0,
A02	106685090	106685741	XLOC_005960	0	-	106685741	106685741	0	1	652,	0,
A02	106692080	106693981	XLOC_005961	0	-	106693981	106693981	0	1	1902,	0,
A02	106694381	106696918	XLOC_005962	0	-	106696918	106696918	0	1	2538,	0,
A02	106744569	106747860	XLOC_005963	0	-	106747860	106747860	0	1	3292,	0,
A02	106752625	106755130	XLOC_004659	0	+	106755130	106755130	0	1	2506,	0,
A02	106756747	106758080	XLOC_005964	0	+	106758080	106758080	0	1	1334,	0,
A02	106764784	106765935	XLOC_004660	0	+	106765935	106765935	0	1	1152,	0,
A02	106806381	106807634	XLOC_004662	0	-	106807634	106807634	0	1	1254,	0,
A02	106884682	106887002	XLOC_004666	0	+	106887002	106887002	0	1	2321,	0,
A02	106913479	106915917	XLOC_005973	0	-	106915917	106915917	0	1	2439,	0,
A02	106951616	106952469	XLOC_005974	0	+	106952469	106952469	0	1	854,	0,
A02	107099307	107100683	XLOC_005979	0	-	107100683	107100683	0	1	1377,	0,
A02	107146567	107147691	XLOC_005981	0	-	107147691	107147691	0	1	1125,	0,
A02	107159203	107162820	XLOC_005982	0	-	107162820	107162820	0	1	3618,	0,
A02	107206370	107208894	XLOC_004690	0	+	107208894	107208894	0	1	2525,	0,
A02	107230419	107232506	XLOC_004691	0	+	107232506	107232506	0	1	2088,	0,
A02	107265507	107265904	XLOC_005989	0	+	107265904	107265904	0	1	398,	0,
A02	107275609	107276245	XLOC_004694	0	+	107276245	107276245	0	1	637,	0,
A02	107293841	107295520	XLOC_004696	0	-	107295520	107295520	0	1	1680,	0,
A02	107307326	107311907	XLOC_004698	0	+	107311907	107311907	0	1	4582,	0,
A02	107388797	107390521	XLOC_004703	0	-	107390521	107390521	0	1	1725,	0,
A02	107403399	107404486	XLOC_004704	0	-	107404486	107404486	0	1	1088,	0,
A02	107450680	107455304	XLOC_006001	0	+	107455304	107455304	0	1	4625,	0,
A02	107538787	107540045	XLOC_006005	0	+	107540045	107540045	0	1	1259,	0,
A02	107549102	107550360	XLOC_004715	0	+	107550360	107550360	0	1	1259,	0,
A02	107637874	107640486	XLOC_004720	0	-	107640486	107640486	0	1	2613,	0,
A02	107678629	107680635	XLOC_004722	0	-	107680635	107680635	0	1	2007,	0,
A02	107691258	107694246	XLOC_006021	0	-	107694246	107694246	0	1	2989,	0,
A02	107703826	107704176	XLOC_006022	0	+	107704176	107704176	0	1	351,	0,
A02	107730256	107732405	XLOC_006023	0	+	107732405	107732405	0	1	2150,	0,
A02	107740337	107741295	XLOC_006025	0	-	107741295	107741295	0	1	959,	0,
A02	107754487	107755062	XLOC_006028	0	+	107755062	107755062	0	1	576,	0,
A02	107807749	107809038	XLOC_006035	0	+	107809038	107809038	0	1	1290,	0,
A02	107839896	107843692	XLOC_004739	0	+	107843692	107843692	0	1	3797,	0,
A02	107919644	107920860	XLOC_004745	0	+	107920860	107920860	0	1	1217,	0,
A02	107928361	107931720	XLOC_006044	0	+	107931720	107931720	0	1	3360,	0,
A02	107928554	107933001	XLOC_004747	0	-	107933001	107933001	0	1	4448,	0,
A02	107951897	107953858	XLOC_004748	0	-	107953858	107953858	0	1	1962,	0,
A02	107998005	108000855	XLOC_006048	0	+	108000855	108000855	0	1	2851,	0,
A02	108005843	108006086	XLOC_004750	0	+	108006086	108006086	0	1	244,	0,
A02	108018538	108021589	XLOC_006049	0	+	108021589	108021589	0	1	3052,	0,
A02	108024657	108027696	XLOC_004749	0	-	108027696	108027696	0	1	3040,	0,
A02	1160	3534	XLOC_006318	0	-	3534	3534	0	1	2375,	0,
A02	264295	264596	XLOC_006319	0	-	264596	264596	0	1	302,	0,
A02	296803	297104	XLOC_006320	0	-	297104	297104	0	1	302,	0,
A02	311375	311800	XLOC_006321	0	+	311800	311800	0	1	426,	0,
A02	318875	319214	XLOC_006322	0	+	319214	319214	0	1	340,	0,
A02	346220	347173	XLOC_007941	0	-	347173	347173	0	1	954,	0,
A02	406296	406855	XLOC_006325	0	+	406855	406855	0	1	560,	0,
A02	422068	429872	XLOC_006326	0	+	429872	429872	0	1	7805,	0,
A02	422480	424627	XLOC_007943	0	-	424627	424627	0	1	2148,	0,
A02	485634	486464	XLOC_006329	0	-	486464	486464	0	1	831,	0,
A02	493464	494013	XLOC_006330	0	+	494013	494013	0	1	550,	0,
A03	595101	595494	XLOC_006339	0	+	595494	595494	0	1	394,	0,
A03	600972	604053	XLOC_007951	0	+	604053	604053	0	1	3082,	0,
A03	625406	626509	XLOC_006342	0	+	626509	626509	0	1	1104,	0,
A03	827131	828810	XLOC_006352	0	-	828810	828810	0	1	1680,	0,
A03	895992	896499	XLOC_007961	0	+	896499	896499	0	1	508,	0,
A03	941641	942954	XLOC_007962	0	-	942954	942954	0	1	1314,	0,
A03	980757	981708	XLOC_007966	0	+	981708	981708	0	1	952,	0,
A03	994342	994714	XLOC_007968	0	+	994714	994714	0	1	373,	0,
A03	1010408	1011475	XLOC_007969	0	+	1011475	1011475	0	1	1068,	0,
A03	1082989	1083409	XLOC_006359	0	-	1083409	1083409	0	1	421,	0,
A03	1102500	1103283	XLOC_006360	0	+	1103283	1103283	0	1	784,	0,
A03	1102928	1103283	XLOC_007973	0	+	1103283	1103283	0	1	356,	0,
A03	1164765	1165641	XLOC_007976	0	-	1165641	1165641	0	1	877,	0,
A03	1230727	1232715	XLOC_006367	0	-	1232715	1232715	0	1	1989,	0,
A03	1265974	1266843	XLOC_006369	0	-	1266843	1266843	0	1	870,	0,
A03	1271151	1272310	XLOC_006370	0	-	1272310	1272310	0	1	1160,	0,
A03	1292975	1294452	XLOC_007986	0	+	1294452	1294452	0	1	1478,	0,
A03	1325370	1326432	XLOC_007987	0	+	1326432	1326432	0	1	1063,	0,
A03	1391426	1392933	XLOC_006375	0	+	1392933	1392933	0	1	1508,	0,
A03	1427723	1428823	XLOC_007993	0	+	1428823	1428823	0	1	1101,	0,
A03	1476310	1478080	XLOC_007995	0	-	1478080	1478080	0	1	1771,	0,
A03	1486121	1487101	XLOC_006380	0	+	1487101	1487101	0	1	981,	0,
A03	1549864	1551569	XLOC_006382	0	+	1551569	1551569	0	1	1706,	0,
A03	1553560	1555068	XLOC_006383	0	+	1555068	1555068	0	1	1509,	0,
A03	1589391	1590041	XLOC_007997	0	+	1590041	1590041	0	1	651,	0,
A03	1590184	1592542	XLOC_007998	0	-	1592542	1592542	0	1	2359,	0,
A03	1599472	1600331	XLOC_007999	0	+	1600331	1600331	0	1	860,	0,
A03	1688939	1690823	XLOC_008006	0	-	1690823	1690823	0	1	1885,	0,
A03	1800505	1802178	XLOC_008007	0	+	1802178	1802178	0	1	1674,	0,
A03	1864035	1866452	XLOC_006394	0	-	1866452	1866452	0	1	2418,	0,
A03	1877518	1879395	XLOC_006395	0	-	1879395	1879395	0	1	1878,	0,
A03	1878079	1879231	XLOC_008009	0	+	1879231	1879231	0	1	1153,	0,
A03	1951210	1953730	XLOC_006400	0	-	1953730	1953730	0	1	2521,	0,
A03	2010650	2011505	XLOC_008011	0	-	2011505	2011505	0	1	856,	0,
A03	2013390	2013841	XLOC_006402	0	+	2013841	2013841	0	1	452,	0,
A03	2056210	2057859	XLOC_006403	0	+	2057859	2057859	0	1	1650,	0,
A03	2112553	2115316	XLOC_008014	0	-	2115316	2115316	0	1	2764,	0,
A03	2155466	2156593	XLOC_008017	0	-	2156593	2156593	0	1	1128,	0,
A03	2179080	2181503	XLOC_006410	0	+	2181503	2181503	0	1	2424,	0,
A03	2245348	2246664	XLOC_006414	0	+	2246664	2246664	0	1	1317,	0,
A03	2246784	2247307	XLOC_008019	0	+	2247307	2247307	0	1	524,	0,
A03	2351057	2352023	XLOC_008021	0	+	2352023	2352023	0	1	967,	0,
A03	2382087	2384285	XLOC_006419	0	+	2384285	2384285	0	1	2199,	0,
A03	2406424	2406776	XLOC_008025	0	+	2406776	2406776	0	1	353,	0,
A03	2488164	2489595	XLOC_008027	0	-	2489595	2489595	0	1	1432,	0,
A03	2540286	2543121	XLOC_006424	0	+	2543121	2543121	0	1	2836,	0,
A03	2571905	2573851	XLOC_008031	0	-	2573851	2573851	0	1	1947,	0,
A03	2587165	2588253	XLOC_006425	0	-	2588253	2588253	0	1	1089,	0,
A03	2601365	2606052	XLOC_006426	0	+	2606052	2606052	0	1	4688,	0,
A03	2664286	2665986	XLOC_006431	0	+	2665986	2665986	0	1	1701,	0,
A03	2871123	2872207	XLOC_008040	0	-	2872207	2872207	0	1	1085,	0,
A03	2887784	2890050	XLOC_008042	0	+	2890050	2890050	0	1	2267,	0,
A03	2914107	2915526	XLOC_008044	0	-	2915526	2915526	0	1	1420,	0,
A03	2962292	2962589	XLOC_006445	0	+	2962589	2962589	0	1	298,	0,
A03	3009052	3011790	XLOC_006447	0	-	3011790	3011790	0	1	2739,	0,
A03	3074914	3076080	XLOC_008051	0	-	3076080	3076080	0	1	1167,	0,
A03	3080653	3081183	XLOC_006449	0	+	3081183	3081183	0	1	531,	0,
A03	3144331	3145842	XLOC_006452	0	-	3145842	3145842	0	1	1512,	0,
A03	3266058	3268166	XLOC_006454	0	+	3268166	3268166	0	1	2109,	0,
A03	3279826	3280369	XLOC_006455	0	+	3280369	3280369	0	1	544,	0,
A03	3375662	3378841	XLOC_008059	0	-	3378841	3378841	0	1	3180,	0,
A03	3377897	3379288	XLOC_006458	0	-	3379288	3379288	0	1	1392,	0,
A03	3428684	3433864	XLOC_008061	0	+	3433864	3433864	0	1	5181,	0,
A03	3442243	3442843	XLOC_008062	0	+	3442843	3442843	0	1	601,	0,
A03	3463990	3465088	XLOC_006462	0	+	3465088	3465088	0	1	1099,	0,
A03	3471229	3471881	XLOC_008064	0	-	3471881	3471881	0	1	653,	0,
A03	3471284	3471798	XLOC_006461	0	+	3471798	3471798	0	1	515,	0,
A03	3474248	3474829	XLOC_006463	0	+	3474829	3474829	0	1	582,	0,
A03	3586262	3588792	XLOC_006466	0	+	3588792	3588792	0	1	2531,	0,
A03	3661393	3663365	XLOC_008074	0	+	3663365	3663365	0	1	1973,	0,
A03	3696553	3698691	XLOC_008076	0	+	3698691	3698691	0	1	2139,	0,
A03	3716363	3717636	XLOC_008077	0	-	3717636	3717636	0	1	1274,	0,
A03	3733354	3734785	XLOC_006473	0	+	3734785	3734785	0	1	1432,	0,
A03	3740919	3744322	XLOC_008079	0	-	3744322	3744322	0	1	3404,	0,
A03	3743738	3745987	XLOC_006474	0	+	3745987	3745987	0	1	2250,	0,
A03	3757174	3757574	XLOC_008080	0	-	3757574	3757574	0	1	401,	0,
A03	3781238	3781584	XLOC_008081	0	+	3781584	3781584	0	1	347,	0,
A03	3826288	3828757	XLOC_008084	0	+	3828757	3828757	0	1	2470,	0,
A03	3852891	3854934	XLOC_006483	0	-	3854934	3854934	0	1	2044,	0,
A03	3853783	3854163	XLOC_008085	0	-	3854163	3854163	0	1	381,	0,
A03	3860260	3861770	XLOC_006484	0	+	3861770	3861770	0	1	1511,	0,
A03	3860913	3861759	XLOC_008086	0	-	3861759	3861759	0	1	847,	0,
A03	3908536	3910348	XLOC_006486	0	+	3910348	3910348	0	1	1813,	0,
A03	3938382	3942018	XLOC_006487	0	-	3942018	3942018	0	1	3637,	0,
A03	4022418	4023103	XLOC_006491	0	+	4023103	4023103	0	1	686,	0,
A03	4065057	4065531	XLOC_008097	0	+	4065531	4065531	0	1	475,	0,
A03	4076009	4077746	XLOC_006492	0	-	4077746	4077746	0	1	1738,	0,
A03	4137166	4137958	XLOC_008099	0	+	4137958	4137958	0	1	793,	0,
A03	4193900	4195052	XLOC_008103	0	-	4195052	4195052	0	1	1153,	0,
A03	4243664	4245147	XLOC_008106	0	-	4245147	4245147	0	1	1484,	0,
A03	4245353	4245940	XLOC_006500	0	+	4245940	4245940	0	1	588,	0,
A03	4265669	4266075	XLOC_006501	0	+	4266075	4266075	0	1	407,	0,
A03	4328408	4330100	XLOC_006506	0	+	4330100	4330100	0	1	1693,	0,
A03	4328692	4330100	XLOC_008109	0	+	4330100	4330100	0	1	1409,	0,
A03	4395493	4397735	XLOC_006511	0	+	4397735	4397735	0	1	2243,	0,
A03	4404575	4406538	XLOC_006512	0	+	4406538	4406538	0	1	1964,	0,
A03	4595870	4599580	XLOC_008115	0	-	4599580	4599580	0	1	3711,	0,
A03	4604215	4605755	XLOC_008116	0	+	4605755	4605755	0	1	1541,	0,
A03	4628215	4628642	XLOC_008117	0	+	4628642	4628642	0	1	428,	0,
A03	4682516	4685352	XLOC_006527	0	+	4685352	4685352	0	1	2837,	0,
A03	4705363	4705713	XLOC_008119	0	+	4705713	4705713	0	1	351,	0,
A03	4744678	4747592	XLOC_008120	0	+	4747592	4747592	0	1	2915,	0,
A03	4744678	4747808	XLOC_006530	0	-	4747808	4747808	0	1	3131,	0,
A03	4765565	4767548	XLOC_006531	0	+	4767548	4767548	0	1	1984,	0,
A03	4905354	4906332	XLOC_006539	0	+	4906332	4906332	0	1	979,	0,
A03	4907813	4910699	XLOC_008124	0	+	4910699	4910699	0	1	2887,	0,
A03	4944748	4948013	XLOC_008123	0	+	4948013	4948013	0	1	3266,	0,
A03	4977302	4982261	XLOC_006543	0	+	4982261	4982261	0	1	4960,	0,
A03	5036096	5037413	XLOC_008127	0	+	5037413	5037413	0	1	1318,	0,
A03	5122260	5123334	XLOC_008132	0	-	5123334	5123334	0	1	1075,	0,
A03	5149529	5152204	XLOC_006547	0	-	5152204	5152204	0	1	2676,	0,
A03	5191834	5192314	XLOC_008136	0	-	5192314	5192314	0	1	481,	0,
A03	5206790	5208771	XLOC_008137	0	+	5208771	5208771	0	1	1982,	0,
A03	5265893	5266734	XLOC_008141	0	-	5266734	5266734	0	1	842,	0,
A03	5268588	5269561	XLOC_008142	0	+	5269561	5269561	0	1	974,	0,
A03	5320783	5321347	XLOC_008143	0	-	5321347	5321347	0	1	565,	0,
A03	5329615	5330110	XLOC_006554	0	+	5330110	5330110	0	1	496,	0,
A03	5368065	5370989	XLOC_006555	0	+	5370989	5370989	0	1	2925,	0,
A03	5378405	5379622	XLOC_006556	0	+	5379622	5379622	0	1	1218,	0,
A03	5560256	5560527	XLOC_008155	0	-	5560527	5560527	0	1	272,	0,
A03	5706766	5709838	XLOC_006564	0	+	5709838	5709838	0	1	3073,	0,
A03	5748527	5749591	XLOC_006567	0	-	5749591	5749591	0	1	1065,	0,
A03	5784389	5787277	XLOC_006570	0	+	5787277	5787277	0	1	2889,	0,
A03	5829696	5830085	XLOC_006572	0	+	5830085	5830085	0	1	390,	0,
A03	5891737	5893619	XLOC_006573	0	-	5893619	5893619	0	1	1883,	0,
A03	5894150	5895970	XLOC_006574	0	-	5895970	5895970	0	1	1821,	0,
A03	5898729	5899360	XLOC_006575	0	+	5899360	5899360	0	1	632,	0,
A03	5979787	5980139	XLOC_008166	0	-	5980139	5980139	0	1	353,	0,
A03	6076470	6078152	XLOC_006581	0	-	6078152	6078152	0	1	1683,	0,
A03	6076870	6078145	XLOC_008167	0	-	6078145	6078145	0	1	1276,	0,
A03	6096987	6097478	XLOC_008168	0	-	6097478	6097478	0	1	492,	0,
A03	6182749	6184678	XLOC_008169	0	-	6184678	6184678	0	1	1930,	0,
A03	6189953	6193618	XLOC_008170	0	+	6193618	6193618	0	1	3666,	0,
A03	6258877	6259961	XLOC_006589	0	+	6259961	6259961	0	1	1085,	0,
A03	6339965	6342554	XLOC_006592	0	+	6342554	6342554	0	1	2590,	0,
A03	6353462	6354733	XLOC_008174	0	-	6354733	6354733	0	1	1272,	0,
A03	6439493	6440167	XLOC_006593	0	+	6440167	6440167	0	1	675,	0,
A03	6499347	6499768	XLOC_008177	0	+	6499768	6499768	0	1	422,	0,
A03	6504476	6505942	XLOC_008178	0	+	6505942	6505942	0	1	1467,	0,
A03	6513233	6515444	XLOC_006596	0	+	6515444	6515444	0	1	2212,	0,
A03	6613647	6616145	XLOC_008182	0	+	6616145	6616145	0	1	2499,	0,
A03	6640634	6641296	XLOC_008183	0	+	6641296	6641296	0	1	663,	0,
A03	6686524	6687082	XLOC_008186	0	+	6687082	6687082	0	1	559,	0,
A03	6697076	6699758	XLOC_006605	0	+	6699758	6699758	0	1	2683,	0,
A03	6734826	6735401	XLOC_006606	0	+	6735401	6735401	0	1	576,	0,
A03	6739501	6741956	XLOC_008189	0	+	6741956	6741956	0	1	2456,	0,
A03	6841462	6842321	XLOC_006612	0	+	6842321	6842321	0	1	860,	0,
A03	6958644	6958896	XLOC_008191	0	-	6958896	6958896	0	1	253,	0,
A03	6970177	6974851	XLOC_008192	0	-	6974851	6974851	0	1	4675,	0,
A03	7017090	7017385	XLOC_006617	0	+	7017385	7017385	0	1	296,	0,
A03	7099678	7101424	XLOC_008194	0	+	7101424	7101424	0	1	1747,	0,
A03	7100006	7100403	XLOC_006619	0	+	7100403	7100403	0	1	398,	0,
A03	7168334	7169325	XLOC_008195	0	-	7169325	7169325	0	1	992,	0,
A03	7220441	7220882	XLOC_006620	0	+	7220882	7220882	0	1	442,	0,
A03	7354317	7355431	XLOC_006623	0	+	7355431	7355431	0	1	1115,	0,
A03	7354463	7355134	XLOC_008197	0	-	7355134	7355134	0	1	672,	0,
A03	7397909	7398442	XLOC_008199	0	-	7398442	7398442	0	1	534,	0,
A03	7406357	7410205	XLOC_008200	0	+	7410205	7410205	0	1	3849,	0,
A03	7413617	7417844	XLOC_006624	0	-	7417844	7417844	0	1	4228,	0,
[truncated: 24,160 more rows]

## Sheet: Table8
Table S8. Gene interaction information in 'black' module
Node_gene	Target_gene	Interaction weight
Ghir_A01G006120	XLOC_001956	0.0574751
Ghir_A01G006180	Ghir_D01G006530	0.0105586
Ghir_A01G006180	Ghir_D01G006540	0.0255
Ghir_A01G006200	Ghir_A06G017500	0.076297
Ghir_A01G006200	XLOC_046203	0.0510003
Ghir_A01G006200	Ghir_A06G007750	0.0449862
Ghir_A01G006200	Ghir_D05G033160	0.0426615
Ghir_A03G005320	Ghir_D05G025600	0.0436505
Ghir_A05G041550	Ghir_A03G005320	0.0188713
Ghir_A05G041550	Ghir_D07G008960	0.0122164
Ghir_A05G041550	Ghir_A05G025580	0.0118686
Ghir_A05G041550	Ghir_A03G016110	0.0180945
Ghir_A05G041550	Ghir_D02G017370	0.0124428
Ghir_A05G041550	Ghir_A11G000840	0.0203011
Ghir_A05G041550	XLOC_006684	0.0140361
Ghir_A05G041550	XLOC_007466	0.0176391
Ghir_A05G041550	XLOC_016498	0.0110661
Ghir_A05G041550	XLOC_039218	0.0194812
Ghir_A05G041550	XLOC_054292	0.0104883
Ghir_A07G008430	Ghir_A12G003520	0.0284364
Ghir_A07G008430	Ghir_A08G009900	0.029157
Ghir_A07G008430	Ghir_A02G016730	0.0276591
Ghir_A07G008430	Ghir_A07G003310	0.0113636
Ghir_A07G008430	Ghir_A09G019490	0.016639
Ghir_A07G008430	Ghir_A01G002020	0.011872
Ghir_A07G008430	Ghir_D10G006080	0.0197156
Ghir_A07G008430	Ghir_A12G021840	0.0140604
Ghir_A07G008430	XLOC_005899	0.0302752
Ghir_A07G008430	XLOC_027816	0.0229076
Ghir_A07G008430	XLOC_030580	0.0149433
Ghir_A07G008430	XLOC_056754	0.0136894
Ghir_A07G008430	XLOC_081456	0.0189015
Ghir_A08G001150	Ghir_D01G006500	0.0493154
Ghir_A08G009900	Ghir_A12G014650	0.0144899
Ghir_A08G009900	Ghir_A03G004270	0.0256263
Ghir_A08G009900	Ghir_D03G002900	0.0227931
Ghir_A08G009900	Ghir_A11G018500	0.0342825
Ghir_A08G009900	Ghir_A08G020910	0.0576797
Ghir_A08G009900	Ghir_A02G016730	0.0787396
Ghir_A08G009900	Ghir_A07G020550	0.0109081
Ghir_A08G009900	Ghir_D03G014630	0.0168362
Ghir_A08G009900	Ghir_A01G002020	0.0408751
Ghir_A08G009900	Ghir_D10G006080	0.0184087
Ghir_A08G009900	Ghir_A12G021840	0.0145716
Ghir_A08G009900	Ghir_A08G021590	0.032953
Ghir_A08G009900	XLOC_005899	0.0889132
Ghir_A08G009900	XLOC_027816	0.370987
Ghir_A08G009900	XLOC_037975	0.0382449
Ghir_A08G009900	XLOC_056754	0.033016
Ghir_A08G009900	XLOC_081456	0.0166754
Ghir_A08G014080	Ghir_D05G015520	0.03536
Ghir_A08G014080	Ghir_D04G016300	0.0106658
Ghir_A08G014080	Ghir_A05G037850	0.0171676
Ghir_A08G014080	Ghir_A01G013990	0.0140681
Ghir_A08G014080	Ghir_A05G026340	0.0336119
Ghir_A08G014080	Ghir_A07G020550	0.0258349
Ghir_A08G014080	Ghir_A05G007470	0.0150232
Ghir_A08G014080	Ghir_A05G015690	0.0406564
Ghir_A08G014080	Ghir_A03G017870	0.0115589
Ghir_A08G014080	Ghir_A13G000530	0.0171521
Ghir_A08G014080	Ghir_A12G005780	0.0321505
Ghir_A08G014080	Ghir_A04G010400	0.018252
Ghir_A08G014080	Ghir_D08G014980	0.0584027
Ghir_A08G014080	Ghir_D05G026370	0.0129662
Ghir_A08G014080	XLOC_007606	0.0119784
Ghir_A08G014080	XLOC_042382	0.0282553
Ghir_A08G014080	XLOC_066077	0.0108948
Ghir_A09G005560	Ghir_D01G006360	0.066573
Ghir_A09G015180	Ghir_D01G006370	0.0544573
Ghir_A09G025170	Ghir_D01G006500	0.110973
Ghir_A09G025170	Ghir_A01G006200	0.097513
Ghir_A10G004930	Ghir_D01G006370	0.045554
Ghir_A10G013980	Ghir_D12G011840	0.0154603
Ghir_A10G013980	Ghir_A05G041550	0.0134026
Ghir_A10G013980	Ghir_A03G005320	0.0439955
Ghir_A10G013980	Ghir_A12G026790	0.0128592
Ghir_A10G013980	Ghir_A05G033920	0.0170178
Ghir_A10G013980	Ghir_D11G009260	0.015349
Ghir_A10G013980	Ghir_D05G025600	0.0604271
Ghir_A10G013980	Ghir_A09G023540	0.0103714
Ghir_A10G013980	Ghir_A12G011280	0.0188448
Ghir_A10G013980	Ghir_A03G004220	0.0217618
Ghir_A10G013980	Ghir_A08G015480	0.0193835
Ghir_A10G013980	Ghir_D06G007990	0.0424668
Ghir_A10G013980	Ghir_D02G020840	0.012585
Ghir_A10G013980	Ghir_A06G008330	0.0169232
Ghir_A10G013980	Ghir_A13G020580	0.0204574
Ghir_A10G013980	Ghir_A11G000910	0.0123368
Ghir_A10G013980	Ghir_A13G003810	0.0226953
Ghir_A10G013980	Ghir_D06G023370	0.0128685
Ghir_A10G013980	Ghir_D08G011790	0.0115647
Ghir_A10G013980	Ghir_A06G022340	0.0638053
Ghir_A10G013980	Ghir_A09G008280	0.0165546
Ghir_A10G013980	Ghir_A08G011570	0.024305
Ghir_A10G013980	Ghir_D07G010810	0.0183178
Ghir_A10G013980	Ghir_A06G008580	0.0149607
Ghir_A10G013980	Ghir_A02G008720	0.0157811
Ghir_A10G013980	Ghir_A01G006590	0.0155947
Ghir_A10G013980	Ghir_A05G025580	0.0717032
Ghir_A10G013980	Ghir_A09G025170	0.0433089
Ghir_A10G013980	Ghir_A03G016110	0.0225558
Ghir_A10G013980	Ghir_A13G001810	0.0214015
Ghir_A10G013980	Ghir_D02G017370	0.0212155
Ghir_A10G013980	Ghir_A11G004760	0.0137865
Ghir_A10G013980	Ghir_D06G008810	0.0207122
Ghir_A10G013980	Ghir_D03G013450	0.0172318
Ghir_A10G013980	Ghir_A08G001150	0.0287962
Ghir_A10G013980	Ghir_D08G001160	0.0191211
Ghir_A10G013980	Ghir_D01G006500	0.0242278
Ghir_A10G013980	Ghir_A01G006200	0.0281676
Ghir_A10G013980	Ghir_A05G010050	0.025248
Ghir_A10G013980	Ghir_A11G024160	0.0131554
Ghir_A10G013980	Ghir_A12G011670	0.0222507
Ghir_A10G013980	Ghir_D05G033160	0.013605
Ghir_A10G013980	Ghir_A12G013700	0.0246259
Ghir_A10G013980	Ghir_A03G019420	0.0117627
Ghir_A10G013980	Ghir_A07G022520	0.0143179
Ghir_A10G013980	Ghir_A06G007750	0.0732421
Ghir_A10G013980	Ghir_A08G025830	0.020759
Ghir_A10G013980	Ghir_A06G017500	0.0189034
Ghir_A10G013980	Ghir_A03G020190	0.0318081
Ghir_A10G013980	Ghir_A07G010750	0.020311
Ghir_A10G013980	Ghir_A01G018680	0.0142308
Ghir_A10G013980	Ghir_A05G006120	0.0189796
Ghir_A10G013980	Ghir_D09G024310	0.0103998
Ghir_A10G013980	Ghir_D02G021610	0.0146826
Ghir_A10G013980	XLOC_006684	0.0374869
Ghir_A10G013980	XLOC_007466	0.0218155
Ghir_A10G013980	XLOC_007694	0.0112128
Ghir_A10G013980	XLOC_016498	0.0684432
Ghir_A10G013980	XLOC_019741	0.0635821
Ghir_A10G013980	XLOC_022288	0.0194797
Ghir_A10G013980	XLOC_023187	0.0135238
Ghir_A10G013980	XLOC_027074	0.0259864
Ghir_A10G013980	XLOC_042796	0.0186357
Ghir_A10G013980	XLOC_046231	0.0208316
Ghir_A10G013980	XLOC_046358	0.0223675
Ghir_A10G013980	XLOC_054292	0.0196798
Ghir_A10G013980	XLOC_056133	0.0131205
Ghir_A10G013980	XLOC_057524	0.0135272
Ghir_A10G013980	XLOC_069234	0.044748
Ghir_A10G013980	XLOC_068718	0.0126949
Ghir_A10G013980	XLOC_074717	0.0130468
Ghir_A10G013980	Ghir_D05G025600	0.0604271
Ghir_A10G024520	Ghir_D01G006370	0.0420359
Ghir_A11G008630	Ghir_D05G025600	0.0103744
Ghir_A11G008630	Ghir_D02G020840	0.018799
Ghir_A11G008630	Ghir_A05G025580	0.0145142
Ghir_A11G008630	Ghir_A03G019420	0.0178626
Ghir_A11G008630	XLOC_007694	0.0173727
Ghir_A11G008630	XLOC_016498	0.0139655
Ghir_A12G003520	Ghir_A08G009900	0.013234
Ghir_A12G003520	Ghir_A12G014650	0.0109809
Ghir_A12G003520	Ghir_D05G032440	0.0111335
Ghir_A12G003520	Ghir_A03G004220	0.0247093
Ghir_A12G003520	Ghir_A09G022710	0.0355869
Ghir_A12G003520	Ghir_A11G011180	0.0200512
Ghir_A12G003520	Ghir_A05G032460	0.0111127
Ghir_A12G003520	Ghir_A08G023250	0.0166557
Ghir_A12G003520	Ghir_A07G003310	0.0219246
Ghir_A12G003520	Ghir_A09G019490	0.022105
Ghir_A12G003520	Ghir_A03G016110	0.0142103
Ghir_A12G003520	Ghir_A01G002020	0.0389819
Ghir_A12G003520	Ghir_A12G021840	0.0162939
Ghir_A12G003520	Ghir_A11G024160	0.0105478
Ghir_A12G003520	Ghir_A11G000840	0.016327
Ghir_A12G003520	Ghir_D07G003300	0.0151801
Ghir_A12G003520	Ghir_A10G005430	0.0300311
Ghir_A12G003520	XLOC_007466	0.0135781
Ghir_A12G003520	XLOC_027816	0.0141081
Ghir_A12G003520	XLOC_030580	0.0195353
Ghir_A12G003520	XLOC_032485	0.0324667
Ghir_A12G003520	XLOC_036119	0.0281379
Ghir_A12G003520	XLOC_039218	0.0147047
Ghir_A12G003520	XLOC_072296	0.0103815
Ghir_A12G003520	XLOC_090044	0.0913198
Ghir_A12G005890	Ghir_D08G008410	0.0274328
Ghir_A12G005890	Ghir_A07G020550	0.0248773
Ghir_A12G005890	Ghir_A08G008340	0.0248353
Ghir_A12G005890	XLOC_027682	0.0223622
Ghir_A12G005890	XLOC_076207	0.0263919
Ghir_A13G001400	Ghir_A01G006200	0.0515154
Ghir_D01G006360	XLOC_029625	0.0680406
Ghir_D01G006360	XLOC_054416	0.0562287
Ghir_D01G006360	XLOC_007596	0.0533438
Ghir_D01G006360	XLOC_054417	0.0407134
Ghir_D01G006370	Ghir_A01G006070	0.102439
Ghir_D01G006370	XLOC_078699	0.0623913
Ghir_D01G006370	Ghir_D10G005730	0.0587763
Ghir_D01G006370	XLOC_030298	0.0534828
Ghir_D01G006370	XLOC_054415	0.0476872
Ghir_D01G006370	Ghir_D10G026990	0.0458651
Ghir_D01G006370	XLOC_035125	0.044237
Ghir_D01G006420	XLOC_051694	0.0493091
Ghir_D01G006500	Ghir_A01G006200	0.124251
Ghir_D01G006500	Ghir_A01G006200	0.124251
Ghir_D01G006500	Ghir_A06G017500	0.0578152
Ghir_D01G006500	XLOC_069234	0.0575382
Ghir_D01G006500	Ghir_D09G024310	0.0538966
Ghir_D01G006500	Ghir_A06G007750	0.0487462
Ghir_D01G006500	Ghir_A12G011670	0.0414786
Ghir_D02G007570	Ghir_D04G016300	0.0206744
Ghir_D02G007570	Ghir_D08G008410	0.0128262
Ghir_D02G007570	Ghir_A08G010510	0.0109426
Ghir_D02G007570	Ghir_D09G005310	0.0151221
Ghir_D02G007570	Ghir_A01G014070	0.0103709
Ghir_D02G007570	Ghir_D12G024800	0.0363802
Ghir_D02G007570	Ghir_A01G016650	0.0141981
Ghir_D02G007570	Ghir_D10G025680	0.0102801
Ghir_D02G007570	Ghir_A12G005780	0.0376298
Ghir_D02G007570	Ghir_A12G024820	0.0186894
Ghir_D02G007570	Ghir_D04G014160	0.0150689
Ghir_D02G007570	XLOC_042382	0.0347571
Ghir_D02G007570	XLOC_076207	0.0118247
Ghir_D02G007570	XLOC_091342	0.0295317
Ghir_D03G004420	Ghir_D02G003830	0.0111626
Ghir_D03G004420	Ghir_A07G008880	0.010824
Ghir_D03G004420	Ghir_D11G003820	0.0124607
Ghir_D03G004420	Ghir_D07G008960	0.0258798
Ghir_D03G004420	Ghir_D11G024610	0.0172447
Ghir_D03G004420	Ghir_D04G016300	0.0184801
Ghir_D03G004420	Ghir_D05G020120	0.0162114
Ghir_D03G004420	Ghir_D12G010730	0.0321672
Ghir_D03G004420	Ghir_D05G015230	0.0359691
Ghir_D03G004420	Ghir_D09G010230	0.0137595
Ghir_D03G004420	Ghir_D08G008410	0.0262806
Ghir_D03G004420	Ghir_D13G021150	0.0162536
Ghir_D03G004420	Ghir_A08G010510	0.0162097
Ghir_D03G004420	Ghir_D09G005310	0.0203633
Ghir_D03G004420	Ghir_A07G020550	0.0123415
Ghir_D03G004420	Ghir_D09G005300	0.0275429
Ghir_D03G004420	Ghir_D04G007440	0.0211434
Ghir_D03G004420	Ghir_A02G014740	0.0118986
Ghir_D03G004420	Ghir_A08G008340	0.0110815
Ghir_D03G004420	Ghir_A05G020110	0.0146738
Ghir_D03G004420	Ghir_D09G004190	0.0137223
Ghir_D03G004420	Ghir_D11G014150	0.0102368
Ghir_D03G004420	Ghir_D12G024800	0.06335
Ghir_D03G004420	Ghir_A01G007220	0.010619
Ghir_D03G004420	Ghir_A11G024160	0.0149423
Ghir_D03G004420	Ghir_A12G005780	0.0443411
Ghir_D03G004420	Ghir_A12G024820	0.0292329
Ghir_D03G004420	Ghir_A03G019420	0.0108002
Ghir_D03G004420	Ghir_D09G021830	0.0116137
Ghir_D03G004420	Ghir_A04G010400	0.011627
Ghir_D03G004420	Ghir_D01G008140	0.0164653
Ghir_D03G004420	Ghir_D08G012560	0.0196593
Ghir_D03G004420	Ghir_D04G014620	0.0178387
Ghir_D03G004420	XLOC_007694	0.0107846
Ghir_D03G004420	XLOC_016168	0.0144154
Ghir_D03G004420	XLOC_027682	0.0101092
Ghir_D03G004420	XLOC_027863	0.0145418
Ghir_D03G004420	XLOC_042382	0.0446694
Ghir_D03G004420	XLOC_072646	0.0248121
Ghir_D03G004420	XLOC_076207	0.0245788
Ghir_D03G004420	XLOC_090493	0.0325344
Ghir_D03G004420	XLOC_091342	0.0546256
Ghir_D03G010400	Ghir_D05G032440	0.0261071
Ghir_D03G010400	Ghir_D05G015230	0.0119908
Ghir_D03G010400	Ghir_D11G004660	0.0178634
Ghir_D03G018040	Ghir_D11G009260	0.0218959
Ghir_D03G018040	Ghir_A02G008720	0.0115782
Ghir_D03G018040	Ghir_A09G025170	0.010789
Ghir_D03G018040	Ghir_A03G001170	0.0840976
Ghir_D03G018040	Ghir_D08G001160	0.025362
Ghir_D03G018040	Ghir_D01G006500	0.0118514
Ghir_D03G018040	Ghir_A03G007060	0.0156874
Ghir_D03G018040	Ghir_D09G024310	0.0291333
Ghir_D05G025420	Ghir_A05G025560	0.181599
Ghir_D05G025420	Ghir_A12G013060	0.157111
Ghir_D05G025420	Ghir_A08G015510	0.149102
Ghir_D05G025420	Ghir_A08G015520	0.148129
Ghir_D05G025420	XLOC_065096	0.147768
Ghir_D05G025420	Ghir_D05G009460	0.14263
Ghir_D05G025420	Ghir_D12G013280	0.135531
Ghir_D05G025420	Ghir_A08G023070	0.131073
Ghir_D05G025420	Ghir_D08G016290	0.129594
Ghir_D05G025420	Ghir_A07G015480	0.125995
Ghir_D05G025420	Ghir_D05G021310	0.125973
Ghir_D05G025420	Ghir_A11G005790	0.125234
Ghir_D05G025420	XLOC_065772	0.121178
Ghir_D05G025420	Ghir_A07G001750	0.111853
Ghir_D05G025420	Ghir_D07G001790	0.10705
Ghir_D05G025420	Ghir_A09G016270	0.105638
Ghir_D05G025420	Ghir_D02G012340	0.104923
Ghir_D05G025420	Ghir_A05G009730	0.104394
Ghir_D05G025420	XLOC_021681	0.101866
Ghir_D05G025420	Ghir_A13G013040	3.81e-10
Ghir_D05G025420	Ghir_D05G025500	0.00382175
Ghir_D05G025420	Ghir_D13G013750	1.5e-09
Ghir_D05G025420	XLOC_066018	0.00238823
Ghir_D05G025500	XLOC_066018	0.343635
Ghir_D05G025600	XLOC_016498	0.182641
Ghir_D05G025600	Ghir_A05G025580	0.17619
Ghir_D05G025600	Ghir_A07G010750	0.0506521
Ghir_D05G025600	XLOC_022288	0.0496774
Ghir_D05G025600	XLOC_069234	0.0408202
Ghir_D05G032460	Ghir_D13G022140	0.0109325
Ghir_D05G032460	Ghir_D03G014630	0.0102781
Ghir_D05G032460	Ghir_D04G013750	0.016076
Ghir_D05G032460	Ghir_D06G016090	0.0339504
Ghir_D05G032460	Ghir_D06G000850	0.0227662
Ghir_D05G032460	Ghir_D11G014930	0.0135994
Ghir_D05G032460	Ghir_D09G004190	0.0171759
Ghir_D05G032460	Ghir_D10G006080	0.0106345
Ghir_D05G032460	Ghir_D11G034480	0.0146421
Ghir_D05G032460	Ghir_D04G014160	0.0110653
Ghir_D05G032460	XLOC_060153	0.0157664
Ghir_D05G032460	XLOC_081456	0.0113557
Ghir_D05G035530	Ghir_D01G005430	0.0269614
Ghir_D05G035530	Ghir_A06G008330	0.0106954
Ghir_D05G035530	Ghir_D06G008570	0.0202484
Ghir_D05G035530	Ghir_A01G018680	0.0151938
Ghir_D05G035530	Ghir_A04G003630	0.395669
Ghir_D06G003420	Ghir_A10G013980	0.0120878
Ghir_D06G003420	Ghir_A03G005320	0.0189637
Ghir_D06G003420	Ghir_D05G025600	0.0190882
Ghir_D06G003420	Ghir_D06G007990	0.0116594
Ghir_D06G003420	Ghir_D07G008960	0.015193
Ghir_D06G003420	Ghir_D08G011790	0.01834
Ghir_D06G003420	Ghir_A06G022340	0.011563
Ghir_D06G003420	Ghir_A05G025580	0.0126928
Ghir_D06G003420	Ghir_D03G013450	0.0226385
Ghir_D06G003420	Ghir_D08G001160	0.0185357
Ghir_D06G003420	Ghir_D12G011530	0.0107133
Ghir_D06G003420	XLOC_006684	0.0144617
Ghir_D06G003420	XLOC_016498	0.0117083
Ghir_D06G003420	XLOC_019741	0.0115549
Ghir_D06G003420	XLOC_069234	0.0116728
Ghir_D06G003420	XLOC_072646	0.0146812
Ghir_D06G003420	XLOC_074717	0.0179693
Ghir_D06G007990	Ghir_D01G006500	0.0560111
Ghir_D08G001160	Ghir_D01G006500	0.0646135
Ghir_D09G005160	Ghir_D01G006360	0.066918
Ghir_D09G014630	Ghir_D01G006370	0.0624294
Ghir_D11G009260	Ghir_D05G025600	0.0478307
Ghir_D11G009260	Ghir_D01G006500	0.0416766
Ghir_D12G008970	Ghir_A12G014650	0.0133778
Ghir_D12G008970	Ghir_D05G025600	0.0315996
Ghir_D12G008970	Ghir_D05G032440	0.0135013
Ghir_D12G008970	Ghir_D08G021710	0.0127941
Ghir_D12G008970	Ghir_D06G007990	0.0295894
Ghir_D12G008970	Ghir_D02G020840	0.0196786
Ghir_D12G008970	Ghir_A13G020580	0.0111545
Ghir_D12G008970	Ghir_D05G020120	0.0181323
Ghir_D12G008970	Ghir_D06G023370	0.0111138
Ghir_D12G008970	Ghir_D05G015230	0.0313205
Ghir_D12G008970	Ghir_D07G010810	0.0145795
Ghir_D12G008970	Ghir_A05G025580	0.0152371
Ghir_D12G008970	Ghir_D03G015760	0.0119372
Ghir_D12G008970	Ghir_D08G026680	0.0144933
Ghir_D12G008970	Ghir_D06G008810	0.0125821
Ghir_D12G008970	Ghir_D03G013450	0.0127155
Ghir_D12G008970	Ghir_D08G006850	0.0141852
Ghir_D12G008970	Ghir_D05G033160	0.0147963
Ghir_D12G008970	Ghir_A03G019420	0.0183622
Ghir_D12G008970	Ghir_D03G014240	0.0115309
Ghir_D12G008970	Ghir_D09G021830	0.0190462
Ghir_D12G008970	Ghir_A06G007750	0.0163007
Ghir_D12G008970	Ghir_A05G033720	0.0124278
Ghir_D12G008970	Ghir_A05G006120	0.0152589
Ghir_D12G008970	Ghir_D05G006190	0.0403975
Ghir_D12G008970	Ghir_D07G014970	0.0101877
Ghir_D12G008970	Ghir_D12G011530	0.0207704
Ghir_D12G008970	XLOC_007694	0.01838
Ghir_D12G008970	XLOC_016498	0.0143231
Ghir_D12G008970	XLOC_057493	0.0116744
Ghir_D12G008970	XLOC_057524	0.0106264
Ghir_D12G008970	XLOC_064903	0.0378827
Ghir_D12G008970	XLOC_064080	0.0214745
Ghir_D12G008970	XLOC_069234	0.0298126
Ghir_D12G008970	XLOC_068718	0.0110016
Ghir_D12G008970	XLOC_092181	0.188195
Ghir_D12G011840	Ghir_D13G013750	0.01119
Ghir_D12G011840	Ghir_D11G009260	0.0178026
Ghir_D12G011840	Ghir_D05G025600	0.0233228
Ghir_D12G011840	Ghir_D01G005430	0.0371551
Ghir_D12G011840	Ghir_D13G025180	0.024985
Ghir_D12G011840	Ghir_D06G007990	0.195428
Ghir_D12G011840	Ghir_A06G008330	0.0336293
Ghir_D12G011840	Ghir_D13G003990	0.0103431
Ghir_D12G011840	Ghir_A13G003810	0.0131477
Ghir_D12G011840	Ghir_A13G013040	0.0107598
Ghir_D12G011840	Ghir_D06G023370	0.065673
Ghir_D12G011840	Ghir_D10G006380	0.0105357
Ghir_D12G011840	Ghir_D08G011790	0.0243289
Ghir_D12G011840	Ghir_A06G022340	0.0197623
Ghir_D12G011840	Ghir_A08G011570	0.0100181
Ghir_D12G011840	Ghir_D07G010810	0.0436038
Ghir_D12G011840	Ghir_D11G036740	0.0201142
Ghir_D12G011840	Ghir_A02G008720	0.0127274
Ghir_D12G011840	Ghir_D12G013840	0.0253955
Ghir_D12G011840	Ghir_D07G022600	0.0450299
Ghir_D12G011840	Ghir_D11G019270	0.0231169
Ghir_D12G011840	Ghir_D11G007600	0.027052
Ghir_D12G011840	Ghir_D06G008570	0.0453974
Ghir_D12G011840	Ghir_A09G025170	0.0389098
Ghir_D12G011840	Ghir_A07G001690	0.017461
Ghir_D12G011840	Ghir_D01G020120	0.0162015
Ghir_D12G011840	Ghir_D06G008810	0.0225463
Ghir_D12G011840	Ghir_D02G012430	0.0362288
Ghir_D12G011840	Ghir_A08G001150	0.021105
Ghir_D12G011840	Ghir_D08G001160	0.051447
Ghir_D12G011840	Ghir_D12G027460	0.0228786
Ghir_D12G011840	Ghir_D01G006500	0.0505399
Ghir_D12G011840	Ghir_A01G006200	0.0231112
Ghir_D12G011840	Ghir_D07G001730	0.0240219
Ghir_D12G011840	Ghir_A12G011670	0.0822295
Ghir_D12G011840	Ghir_A12G013700	0.0310353
Ghir_D12G011840	Ghir_A06G007750	0.0749597
Ghir_D12G011840	Ghir_D04G005120	0.0137647
Ghir_D12G011840	Ghir_A06G017500	0.0150014
Ghir_D12G011840	Ghir_A03G020190	0.0189357
Ghir_D12G011840	Ghir_A07G010750	0.0117582
Ghir_D12G011840	Ghir_D13G001690	0.0102373
Ghir_D12G011840	Ghir_D03G014700	0.021746
Ghir_D12G011840	Ghir_D09G024310	0.0644649
Ghir_D12G011840	Ghir_D02G021610	0.0399878
Ghir_D12G011840	Ghir_D05G006190	0.0102866
Ghir_D12G011840	Ghir_D12G011530	0.0173362
Ghir_D12G011840	XLOC_019741	0.0199779
Ghir_D12G011840	XLOC_023430	0.0158374
Ghir_D12G011840	XLOC_022288	0.0125778
Ghir_D12G011840	XLOC_023187	0.0138788
Ghir_D12G011840	XLOC_027074	0.0130598
Ghir_D12G011840	XLOC_046358	0.0124157
Ghir_D12G011840	XLOC_055549	0.0333258
Ghir_D12G011840	XLOC_056133	0.0398954
Ghir_D12G011840	XLOC_057524	0.0296595
Ghir_D12G011840	XLOC_064903	0.0176967
Ghir_D12G011840	XLOC_069234	0.196214
Ghir_D12G011840	XLOC_068718	0.0658421
Ghir_D12G011840	XLOC_071942	0.0475535
Ghir_D12G011840	XLOC_076108	0.0156156
Ghir_D12G011840	XLOC_074717	0.0251018
Ghir_D12G011840	Ghir_D01G006500	0.0505399

## Sheet: Table9
Table S9. Annotation information of 75 candidate protein coding genes
note: names in red color indicated the genes existed in co-expression network
#GeneID	GO_annotation	KEGG_annotation	KOG_class	KOG_class_annotation	Pfam_annotation	Swissprot_annotation	TrEMBL_annotation	nr_annotation
Ghir_A01G006100.1	--	--	--	--	--	--	Uncharacterized protein {ECO:0000313|EMBL:EOY12759.1} OS=Theobroma cacao (Cacao) PE=4 SV=1	Uncharacterized protein TCM_031291 [Theobroma cacao]
Ghir_A01G006110.1	Cellular Component: mitochondrion (GO:0005739);; Biological Process: tRNA processing (GO:0008033);; Molecular Function: tRNA (guanine-N1-)-methyltransferase activity (GO:0009019);; Biological Process: methylation (GO:0032259);;	K15429|0|tcc:TCM_031290|Met-10+ like family protein isoform 1; K15429 tRNA (guanine37-N1)-methyltransferase [EC:2.1.1.228] (A)	[A]	RNA processing and modification	Met-10+ like-protein	tRNA (guanine(37)-N1)-methyltransferase 1 {ECO:0000255|HAMAP-Rule:MF_03152} GN=VIT_19s0014g03930 OS=Vitis vinifera (Grape) PE=3 SV=1	tRNA (guanine(37)-N1)-methyltransferase {ECO:0000256|HAMAP-Rule:MF_03152} OS=Theobroma cacao (Cacao) PE=3 SV=1	tRNA (guanine(37)-N1)-methyltransferase 1 [Gossypium arboreum]
Ghir_A01G006120.1	--	--	--	--	Plant transcription factor NOZZLE	--	Uncharacterized protein {ECO:0000313|EMBL:EOY12755.1} OS=Theobroma cacao (Cacao) PE=4 SV=1	Uncharacterized protein TCM_031289 [Theobroma cacao]
Ghir_A01G006130.1	--	--	--	--	--	B-box zinc finger protein 32 {ECO:0000303|PubMed:19920209} OS=Arabidopsis thaliana (Mouse-ear cress) PE=1 SV=1	B-box type zinc finger family protein, putative {ECO:0000313|EMBL:EOY12752.1} OS=Theobroma cacao (Cacao) PE=4 SV=1	hypothetical protein F383_17993 [Gossypium arboreum]
Ghir_A01G006140.1	--	--	--	--	Universal stress protein family	--	Adenine nucleotide alpha hydrolases-like superfamily protein isoform 1 {ECO:0000313|EMBL:EOY12753.1} OS=Theobroma cacao (Cacao) PE=4 SV=1	Uncharacterized protein F383_12625 [Gossypium arboreum]
Ghir_A01G006150.1	--	--	[ZD]	--	EF-hand domain pair	Calcium-binding protein PBP1 GN=F24B18.11 OS=Arabidopsis thaliana (Mouse-ear cress) PE=1 SV=1	Ccd1, putative {ECO:0000313|EMBL:EOY12751.1} OS=Theobroma cacao (Cacao) PE=4 SV=1	Ccd1, putative [Theobroma cacao]
Ghir_A01G006160.1	Biological Process: cellular process (GO:0009987);; Molecular Function: transferase activity, transferring phosphorus-containing groups (GO:0016772);; Molecular Function: organic cyclic compound binding (GO:0097159);; Molecular Function: heterocyclic compound binding (GO:1901363);;	--	--	--	Protein tyrosine kinase	G-type lectin S-receptor-like serine/threonine-protein kinase At4g03230 (Precursor) GN=At4g03230 OS=Arabidopsis thaliana (Mouse-ear cress) PE=3 SV=3	Serine/threonine-protein kinase receptor, putative {ECO:0000313|EMBL:EOY12741.1} OS=Theobroma cacao (Cacao) PE=4 SV=1	Serine/threonine-protein kinase receptor, putative [Theobroma cacao]
Ghir_A01G006170.1	Molecular Function: protein kinase activity (GO:0004672);; Biological Process: cell communication (GO:0007154);;	--	--	--	D-mannose binding lectin	G-type lectin S-receptor-like serine/threonine-protein kinase At4g27290 (Precursor) GN=At4g27290 OS=Arabidopsis thaliana (Mouse-ear cress) PE=3 SV=4	S-locus lectin protein kinase family protein, putative isoform 2 {ECO:0000313|EMBL:EOY12728.1} (Fragment) OS=Theobroma cacao (Cacao) PE=4 SV=1	G-type lectin S-receptor-like serine/threonine-protein kinase SD1-1 [Gossypium arboreum]
Ghir_A01G006180.1	Molecular Function: protein kinase activity (GO:0004672);; Biological Process: cell communication (GO:0007154);;	--	--	--	Protein tyrosine kinase	G-type lectin S-receptor-like serine/threonine-protein kinase At4g27290 (Precursor) GN=At4g27290 OS=Arabidopsis thaliana (Mouse-ear cress) PE=3 SV=4	S-locus lectin protein kinase family protein, putative {ECO:0000313|EMBL:EOY12731.1} OS=Theobroma cacao (Cacao) PE=4 SV=1	S-locus lectin protein kinase family protein, putative [Theobroma cacao]
Ghir_A01G006190.1	--	--	--	--	Protein kinase domain	G-type lectin S-receptor-like serine/threonine-protein kinase At4g27290 (Precursor) GN=At4g27290 OS=Arabidopsis thaliana (Mouse-ear cress) PE=3 SV=4	S-locus lectin protein kinase family protein, putative {ECO:0000313|EMBL:EOY12731.1} OS=Theobroma cacao (Cacao) PE=4 SV=1	S-locus lectin protein kinase family protein, putative [Theobroma cacao]
Ghir_A01G006200.1	Molecular Function: calcium ion binding (GO:0005509);;	--	[ZD]	--	EF-hand domain pair	Calcium-binding protein PBP1 GN=F24B18.11 OS=Arabidopsis thaliana (Mouse-ear cress) PE=1 SV=1	Calcium-binding EF-hand family protein {ECO:0000313|EMBL:EOY12708.1} OS=Theobroma cacao (Cacao) PE=4 SV=1	Calcium-binding EF-hand family protein [Theobroma cacao]
Ghir_A01G006210.1	--	--	--	--	Protein kinase domain	G-type lectin S-receptor-like serine/threonine-protein kinase SD1-1 (Precursor) GN=SD11 OS=Arabidopsis thaliana (Mouse-ear cress) PE=1 SV=1	Uncharacterized protein {ECO:0000313|EMBL:ERP67144.1} OS=Populus trichocarpa (Western balsam poplar) PE=4 SV=1	hypothetical protein POPTR_0001s43920g [Populus trichocarpa]
Ghir_A01G006220.1	--	--	--	--	D-mannose binding lectin	G-type lectin S-receptor-like serine/threonine-protein kinase At4g27290 (Precursor) GN=At4g27290 OS=Arabidopsis thaliana (Mouse-ear cress) PE=3 SV=4	Serine/threonine-protein kinase {ECO:0000256|PIRNR:PIRNR000641} OS=Theobroma cacao (Cacao) PE=3 SV=1	S-locus lectin protein kinase family protein isoform 1 [Theobroma cacao]
Ghir_D01G006360.1	--	--	--	--	Wound-induced protein	--	2-nonaprenyl-3-methyl-6-methoxy-1,4-benzoquinol hydroxylase {ECO:0000313|EMBL:EOY12769.1} OS=Theobroma cacao (Cacao) PE=4 SV=1	2-nonaprenyl-3-methyl-6-methoxy-1,4-benzoquinol hydroxylase [Theobroma cacao]
Ghir_D01G006370.1	--	--	--	--	Wound-induced protein	--	2-nonaprenyl-3-methyl-6-methoxy-1,4-benzoquinol hydroxylase {ECO:0000313|EMBL:EOY12769.1} OS=Theobroma cacao (Cacao) PE=4 SV=1	2-nonaprenyl-3-methyl-6-methoxy-1,4-benzoquinol hydroxylase [Theobroma cacao]
Ghir_D01G006380.1	Molecular Function: diacylglycerol kinase activity (GO:0004143);; Biological Process: protein kinase C-activating G-protein coupled receptor signaling pathway (GO:0007205);; Biological Process: phosphorylation (GO:0016310);;	K00901|0|tcc:TCM_031295|Diacylglycerol kinase 5; K00901 diacylglycerol kinase (ATP) [EC:2.7.1.107] (A)	[IT]	--	Diacylglycerol kinase accessory domain	Diacylglycerol kinase 5 GN=DGK5 OS=Arabidopsis thaliana (Mouse-ear cress) PE=2 SV=1	Diacylglycerol kinase {ECO:0000256|RuleBase:RU361128} OS=Theobroma cacao (Cacao) PE=3 SV=1	Diacylglycerol kinase theta [Gossypium arboreum]
Ghir_D01G006390.1	--	K09422|5.40175e-128|tcc:TCM_031294|MYB-like 102, putative; K09422 myb proto-oncogene protein, plant (A)	[K]	Transcription	Myb-like DNA-binding domain	Transcription factor MYB32 GN=MYB32 OS=Arabidopsis thaliana (Mouse-ear cress) PE=2 SV=1	MYB-like 102, putative {ECO:0000313|EMBL:EOY12766.1} OS=Theobroma cacao (Cacao) PE=4 SV=1	MYB-like 102, putative [Theobroma cacao]
Ghir_D01G006400.1	--	--	--	--	--	--	Uncharacterized protein {ECO:0000313|EMBL:EOY12759.1} OS=Theobroma cacao (Cacao) PE=4 SV=1	Uncharacterized protein TCM_031291 [Theobroma cacao]
Ghir_D01G006410.1	Cellular Component: nucleus (GO:0005634);; Cellular Component: mitochondrial matrix (GO:0005759);; Biological Process: tRNA methylation (GO:0030488);; Molecular Function: tRNA (guanine(37)-N(1))-methyltransferase activity (GO:0052906);;	K15429|0|tcc:TCM_031290|Met-10+ like family protein isoform 1; K15429 tRNA (guanine37-N1)-methyltransferase [EC:2.1.1.228] (A)	[A]	RNA processing and modification	Met-10+ like-protein	tRNA (guanine(37)-N1)-methyltransferase 1 {ECO:0000255|HAMAP-Rule:MF_03152} GN=VIT_19s0014g03930 OS=Vitis vinifera (Grape) PE=3 SV=1	tRNA (guanine(37)-N1)-methyltransferase {ECO:0000256|HAMAP-Rule:MF_03152} OS=Theobroma cacao (Cacao) PE=3 SV=1	tRNA (guanine(37)-N1)-methyltransferase 1 [Gossypium arboreum]
Ghir_D01G006420.1	--	--	--	--	Plant transcription factor NOZZLE	--	Uncharacterized protein {ECO:0000313|EMBL:EOY12755.1} OS=Theobroma cacao (Cacao) PE=4 SV=1	Uncharacterized protein TCM_031289 [Theobroma cacao]
Ghir_D01G006430.1	--	--	--	--	Universal stress protein family	--	Adenine nucleotide alpha hydrolases-like superfamily protein isoform 1 {ECO:0000313|EMBL:EOY12753.1} OS=Theobroma cacao (Cacao) PE=4 SV=1	Uncharacterized protein F383_12625 [Gossypium arboreum]
Ghir_D01G006440.1	Molecular Function: calcium ion binding (GO:0005509);;	--	[ZD]	--	EF-hand domain pair	Calcium-binding protein PBP1 GN=F24B18.11 OS=Arabidopsis thaliana (Mouse-ear cress) PE=1 SV=1	Ccd1, putative {ECO:0000313|EMBL:EOY12751.1} OS=Theobroma cacao (Cacao) PE=4 SV=1	Ccd1, putative [Theobroma cacao]
Ghir_D01G006450.1	--	--	--	--	Protein kinase domain	G-type lectin S-receptor-like serine/threonine-protein kinase At4g27290 (Precursor) GN=At4g27290 OS=Arabidopsis thaliana (Mouse-ear cress) PE=3 SV=4	S-locus lectin protein kinase family protein, putative {ECO:0000313|EMBL:EOY12742.1} OS=Theobroma cacao (Cacao) PE=4 SV=1	S-locus lectin protein kinase family protein, putative [Theobroma cacao]
Ghir_D01G006460.1	--	--	--	--	Protein tyrosine kinase	Receptor-like serine/threonine-protein kinase SD1-8 (Precursor) GN=T6K22.110 OS=Arabidopsis thaliana (Mouse-ear cress) PE=1 SV=1	Serine/threonine-protein kinase receptor, putative {ECO:0000313|EMBL:EOY12741.1} OS=Theobroma cacao (Cacao) PE=4 SV=1	G-type lectin S-receptor-like serine/threonine-protein kinase SD1-1 [Gossypium arboreum]
Ghir_D01G006470.1	--	--	--	--	Protein kinase domain	G-type lectin S-receptor-like serine/threonine-protein kinase At4g27290 (Precursor) GN=At4g27290 OS=Arabidopsis thaliana (Mouse-ear cress) PE=3 SV=4	S-locus lectin protein kinase family protein, putative {ECO:0000313|EMBL:EOY12731.1} OS=Theobroma cacao (Cacao) PE=4 SV=1	S-locus lectin protein kinase family protein, putative [Theobroma cacao]
Ghir_D01G006480.1	--	--	--	--	Protein kinase domain	G-type lectin S-receptor-like serine/threonine-protein kinase At4g27290 (Precursor) GN=At4g27290 OS=Arabidopsis thaliana (Mouse-ear cress) PE=3 SV=4	S-locus lectin protein kinase family protein, putative {ECO:0000313|EMBL:EOY12731.1} OS=Theobroma cacao (Cacao) PE=4 SV=1	S-locus lectin protein kinase family protein, putative [Theobroma cacao]
Ghir_D01G006490.1	--	--	--	--	Protein kinase domain	G-type lectin S-receptor-like serine/threonine-protein kinase At4g27290 (Precursor) GN=At4g27290 OS=Arabidopsis thaliana (Mouse-ear cress) PE=3 SV=4	S-locus lectin protein kinase family protein, putative {ECO:0000313|EMBL:EOY12731.1} OS=Theobroma cacao (Cacao) PE=4 SV=1	S-locus lectin protein kinase family protein, putative [Theobroma cacao]
Ghir_D01G006500.1	Molecular Function: calcium ion binding (GO:0005509);;	--	[ZD]	--	EF-hand domain pair	Calcium-binding protein PBP1 GN=F24B18.11 OS=Arabidopsis thaliana (Mouse-ear cress) PE=1 SV=1	Calcium-binding EF-hand family protein {ECO:0000313|EMBL:EOY12708.1} OS=Theobroma cacao (Cacao) PE=4 SV=1	Calcium-binding EF-hand family protein [Theobroma cacao]
Ghir_D01G006510.1	--	--	--	--	Protein tyrosine kinase	G-type lectin S-receptor-like serine/threonine-protein kinase At4g27290 (Precursor) GN=At4g27290 OS=Arabidopsis thaliana (Mouse-ear cress) PE=3 SV=4	Serine/threonine-protein kinase {ECO:0000256|PIRNR:PIRNR000641} OS=Theobroma cacao (Cacao) PE=3 SV=1	S-locus lectin protein kinase family protein isoform 1 [Theobroma cacao]
Ghir_D01G006520.1	Molecular Function: protein kinase activity (GO:0004672);; Biological Process: cell communication (GO:0007154);;	--	--	--	Protein tyrosine kinase	G-type lectin S-receptor-like serine/threonine-protein kinase At4g27290 (Precursor) GN=At4g27290 OS=Arabidopsis thaliana (Mouse-ear cress) PE=3 SV=4	S-locus lectin protein kinase family protein {ECO:0000313|EMBL:EOY12906.1} OS=Theobroma cacao (Cacao) PE=4 SV=1	S-locus lectin protein kinase family protein [Theobroma cacao]
Ghir_D01G006530.1	--	--	[T]	Signal transduction mechanisms	NB-ARC domain	Disease resistance protein RPS2 GN=RPS2 OS=Arabidopsis thaliana (Mouse-ear cress) PE=1 SV=1	LRR and NB-ARC domains-containing disease resistance protein, putative {ECO:0000313|EMBL:EOY12700.1} OS=Theobroma cacao (Cacao) PE=4 SV=1	LRR and NB-ARC domains-containing disease resistance protein, putative [Theobroma cacao]
Ghir_D01G006540.1	Cellular Component: plasma membrane (GO:0005886);; Cellular Component: plasmodesma (GO:0009506);; Molecular Function: FMN binding (GO:0010181);; Biological Process: negative regulation of transcription, DNA-templated (GO:0045892);; Molecular Function: 2-hydroxy-1,4-benzoquinone reductase activity (GO:0050625);; Biological Process: oxidation-reduction process (GO:0055114);;	K03809|1.71456e-139|tcc:TCM_031171|Quinone reductase family protein; K03809 Trp repressor binding protein (A)	[R]	General function prediction only	NADPH-dependent FMN reductase	Probable NAD(P)H dehydrogenase (quinone) FQR1-like 1 {ECO:0000305} OS=Arabidopsis thaliana (Mouse-ear cress) PE=2 SV=1	Benzoquinone reductase {ECO:0000313|EMBL:ACJ11729.1} OS=Gossypium hirsutum (Upland cotton) PE=2 SV=1	benzoquinone reductase [Gossypium hirsutum]
Ghir_D01G006550.1	--	--	--	--	--	Transcription factor bHLH123 GN=F3H11.2 OS=Arabidopsis thaliana (Mouse-ear cress) PE=2 SV=1	Basic helix-loop-helix DNA-binding superfamily protein {ECO:0000313|EMBL:EOY12661.1} OS=Theobroma cacao (Cacao) PE=4 SV=1	Basic helix-loop-helix DNA-binding superfamily protein [Theobroma cacao]
Ghir_D05G025190.1	Molecular Function: copper ion binding (GO:0005507);; Biological Process: lignin catabolic process (GO:0046274);; Cellular Component: apoplast (GO:0048046);; Molecular Function: hydroquinone:oxygen oxidoreductase activity (GO:0052716);; Biological Process: oxidation-reduction process (GO:0055114);;	--	[Q]	Secondary metabolites biosynthesis, transport and catabolism	Multicopper oxidase	Putative laccase-9 (Precursor) OS=Oryza sativa subsp. japonica (Rice) PE=3 SV=1	Laccase {ECO:0000256|RuleBase:RU361119} OS=Gossypium arboreum (Tree cotton) PE=2 SV=1	Putative laccase-9 [Gossypium arboreum]
Ghir_D05G025200.1	Molecular Function: copper ion binding (GO:0005507);; Biological Process: lignin catabolic process (GO:0046274);; Cellular Component: apoplast (GO:0048046);; Molecular Function: hydroquinone:oxygen oxidoreductase activity (GO:0052716);; Biological Process: oxidation-reduction process (GO:0055114);;	--	[Q]	Secondary metabolites biosynthesis, transport and catabolism	Multicopper oxidase	Laccase-14 (Precursor) GN=LAC14 OS=Arabidopsis thaliana (Mouse-ear cress) PE=2 SV=1	Laccase {ECO:0000256|RuleBase:RU361119} OS=Gossypium hirsutum (Upland cotton) PE=2 SV=1	laccase [Gossypium hirsutum]
Ghir_D05G025210.1	Molecular Function: oxidoreductase activity (GO:0016491);;	--	[Q]	Secondary metabolites biosynthesis, transport and catabolism	Multicopper oxidase	Laccase-14 (Precursor) GN=LAC14 OS=Arabidopsis thaliana (Mouse-ear cress) PE=2 SV=1	Secretory laccase, putative isoform 1 {ECO:0000313|EMBL:EOY20474.1} OS=Theobroma cacao (Cacao) PE=4 SV=1	Laccase-14 -like protein [Gossypium arboreum]
Ghir_D05G025220.1	Molecular Function: copper ion binding (GO:0005507);; Biological Process: lignin catabolic process (GO:0046274);; Cellular Component: apoplast (GO:0048046);; Molecular Function: hydroquinone:oxygen oxidoreductase activity (GO:0052716);; Biological Process: oxidation-reduction process (GO:0055114);;	--	[Q]	Secondary metabolites biosynthesis, transport and catabolism	Multicopper oxidase	Putative laccase-9 (Precursor) OS=Oryza sativa subsp. japonica (Rice) PE=3 SV=1	Laccase {ECO:0000256|RuleBase:RU361119} OS=Gossypium arboreum (Tree cotton) PE=2 SV=1	Laccase-14 -like protein [Gossypium arboreum]
Ghir_D05G025230.1	--	--	[Q]	Secondary metabolites biosynthesis, transport and catabolism	Multicopper oxidase	Laccase-14 (Precursor) GN=LAC14 OS=Arabidopsis thaliana (Mouse-ear cress) PE=2 SV=1	Secretory laccase, putative isoform 1 {ECO:0000313|EMBL:EOY20474.1} OS=Theobroma cacao (Cacao) PE=4 SV=1	Laccase-14 -like protein [Gossypium arboreum]
Ghir_D05G025240.1	--	K00921|0|tcc:TCM_036637|Forms aploid and binucleate cells 1a, putative; K00921 1-phosphatidylinositol-3-phosphate 5-kinase [EC:2.7.1.150] (A)	[T]	Signal transduction mechanisms	Phosphatidylinositol-4-phosphate 5-Kinase	Putative 1-phosphatidylinositol-3-phosphate 5-kinase FAB1D GN=FAB1D OS=Arabidopsis thaliana (Mouse-ear cress) PE=3 SV=1	Forms aploid and binucleate cells 1a, putative {ECO:0000313|EMBL:EOY17457.1} OS=Theobroma cacao (Cacao) PE=4 SV=1	1-phosphatidylinositol-3-phosphate 5-kinase FAB1 [Gossypium arboreum]
Ghir_D05G025250.1	Molecular Function: phospholipid binding (GO:0005543);;	--	[TU]	--	ANTH domain	Putative clathrin assembly protein At1g33340 GN=At1g33340 OS=Arabidopsis thaliana (Mouse-ear cress) PE=2 SV=1	ENTH/ANTH/VHS superfamily protein {ECO:0000313|EMBL:EOY16957.1} OS=Theobroma cacao (Cacao) PE=4 SV=1	ENTH/ANTH/VHS superfamily protein [Theobroma cacao]
Ghir_D05G025260.1	--	--	[Z]	Cytoskeleton	Regulator of Vps4 activity in the MVB pathway	--	Regulator of Vps4 activity in the MVB pathway protein {ECO:0000313|EMBL:EOY17447.1} OS=Theobroma cacao (Cacao) PE=4 SV=1	Regulator of Vps4 activity in the MVB pathway protein [Theobroma cacao]
Ghir_D05G025270.1	Biological Process: rRNA processing (GO:0006364);; Cellular Component: PSII associated light-harvesting complex II (GO:0009517);; Cellular Component: chloroplast stromal thylakoid (GO:0009533);; Biological Process: response to high light intensity (GO:0009644);; Biological Process: response to sucrose (GO:0009744);; Biological Process: photosynthesis, light harvesting (GO:0009765);; Cellular Comp…	K08916|0|cit:102609195|chlorophyll a-b binding protein CP26, chloroplastic-like; K08916 light-harvesting complex II chlorophyll a/b binding protein 5 (A)	--	--	Chlorophyll A-B binding protein	Chlorophyll a-b binding protein CP26, chloroplastic (Precursor) GN=LHCB5 OS=Arabidopsis thaliana (Mouse-ear cress) PE=1 SV=1	Uncharacterized protein {ECO:0000313|EMBL:KDP37799.1} OS=Jatropha curcas (Barbados nut) PE=4 SV=1	Chlorophyll a-b binding CP26, chloroplastic -like protein [Gossypium arboreum]
Ghir_D05G025280.1	Biological Process: sucrose metabolic process (GO:0005985);; Biological Process: biosynthetic process (GO:0009058);; Molecular Function: sucrose-phosphate synthase activity (GO:0046524);;	K00696|0|tcc:TCM_036061|Sucrose-phosphate synthase family protein isoform 1; K00696 sucrose-phosphate synthase [EC:2.4.1.14] (A)	[M]	Cell wall/membrane/envelope biogenesis	Glycosyl transferases group 1	Probable sucrose-phosphate synthase 4 GN=F28M11.40 OS=Arabidopsis thaliana (Mouse-ear cress) PE=1 SV=1	Sucrose-phosphate synthase family protein isoform 1 {ECO:0000313|EMBL:EOY16975.1} OS=Theobroma cacao (Cacao) PE=4 SV=1	putative sucrose-phosphate synthase 4 [Gossypium arboreum]
Ghir_D05G025290.1	Biological Process: glycerol metabolic process (GO:0006071);; Biological Process: lipid metabolic process (GO:0006629);; Molecular Function: glycerophosphodiester phosphodiesterase activity (GO:0008889);;	--	[C]	Energy production and conversion	Glycerophosphoryl diester phosphodiesterase family	Glycerophosphodiester phosphodiesterase GDPD4 {ECO:0000305} OS=Arabidopsis thaliana (Mouse-ear cress) PE=2 SV=1	PLC-like phosphodiesterases superfamily protein isoform 1 {ECO:0000313|EMBL:EOY16978.1} OS=Theobroma cacao (Cacao) PE=4 SV=1	putative sucrose-phosphate synthase 4 [Gossypium arboreum]
Ghir_D05G025300.1	--	--	--	--	Uncharacterized protein conserved in bacteria (DUF2062)	--	Uncharacterized protein {ECO:0000313|EMBL:EOY16982.1} OS=Theobroma cacao (Cacao) PE=4 SV=1	Uncharacterized protein TCM_036068 [Theobroma cacao]
Ghir_D05G025310.1	--	--	--	--	--	--	Uncharacterized protein {ECO:0000313|EMBL:ESR66450.1} OS=Citrus clementina PE=4 SV=1	hypothetical protein CICLE_v10010003mg [Citrus clementina]
Ghir_D05G025320.1	--	--	[S]	Function unknown	Cupin superfamily protein	--	Uncharacterized protein {ECO:0000313|EMBL:ESR66449.1} OS=Citrus clementina PE=4 SV=1	hypothetical protein F383_02974 [Gossypium arboreum]
Ghir_D05G025330.1	Molecular Function: catalytic activity (GO:0003824);;	K15442|1.23483e-179|tcc:TCM_024568|Cytidine/deoxycytidylate deaminase family protein, putative isoform 1; K15442 tRNA-specific adenosine deaminase 3 (A)	[A]	RNA processing and modification	Cytidine and deoxycytidylate deaminase zinc-binding region	--	Cytidine/deoxycytidylate deaminase family protein, putative isoform 1 {ECO:0000313|EMBL:EOY09166.1} OS=Theobroma cacao (Cacao) PE=4 SV=1	tRNA-specific adenosine deaminase-like protein 3 [Gossypium arboreum]
Ghir_D05G025340.1	Molecular Function: transporter activity (GO:0005215);; Biological Process: oligopeptide transport (GO:0006857);; Cellular Component: integral component of membrane (GO:0016021);;	K14638|0|tcc:TCM_035998|Nitrate transporter, putative; K14638 solute carrier family 15 (peptide/histidine transporter), member 3/4 (A)	[E]	Amino acid transport and metabolism	POT family	Protein NRT1/ PTR FAMILY 1.2 GN=F9I5.4 OS=Arabidopsis thaliana (Mouse-ear cress) PE=1 SV=1	Nitrate transporter, putative {ECO:0000313|EMBL:EOY16925.1} OS=Theobroma cacao (Cacao) PE=3 SV=1	Nitrate transporter, putative [Theobroma cacao]
Ghir_D05G025350.1	Biological Process: vesicle-mediated transport (GO:0016192);;	--	[P]	Inorganic ion transport and metabolism	Got1/Sft2-like family	--	Got1/Sft2-like vescicle transport protein family isoform 1 {ECO:0000313|EMBL:EOY17139.1} OS=Theobroma cacao (Cacao) PE=4 SV=1	Got1/Sft2-like vescicle transport protein family isoform 1 [Theobroma cacao]
Ghir_D05G025360.1	Molecular Function: protein kinase activity (GO:0004672);; Molecular Function: ATP binding (GO:0005524);; Biological Process: protein phosphorylation (GO:0006468);;	K17541|0|tcc:TCM_036312|Kinase family protein with ARM repeat domain isoform 1; K17541 SCY1-like protein 2 (A)	[T]	Signal transduction mechanisms	Protein kinase domain	Serine/threonine-protein kinase Nek6 GN=NEK6 OS=Arabidopsis thaliana (Mouse-ear cress) PE=3 SV=1	Kinase family protein with ARM repeat domain isoform 1 {ECO:0000313|EMBL:EOY17146.1} OS=Theobroma cacao (Cacao) PE=4 SV=1	SCY1-like protein 2 [Gossypium arboreum]
Ghir_D05G025370.1	--	--	[R]	General function prediction only	Reverse transcriptase-like	--	Uncharacterized protein {ECO:0000313|EnsemblPlants:MLOC_81734.1} OS=Hordeum vulgare var. distichum (Domesticated barley) PE=4 SV=1	PREDICTED: ribonuclease HI-like [Fragaria vesca subsp. vesca]
Ghir_D05G025380.1	--	--	[R]	General function prediction only	--	Uncharacterized mitochondrial protein AtMg00310 GN=AtMg00310 OS=Arabidopsis thaliana (Mouse-ear cress) PE=4 SV=1	Uncharacterized protein {ECO:0000313|EMBL:EMJ04651.1} OS=Prunus persica (Peach) PE=4 SV=1	--
Ghir_D05G025390.1	Cellular Component: plasma membrane (GO:0005886);;	--	--	--	Protein of unknown function (DUF668)	--	Uncharacterized protein isoform 1 {ECO:0000313|EMBL:EOY17480.1} OS=Theobroma cacao (Cacao) PE=4 SV=1	Uncharacterized protein isoform 1 [Theobroma cacao]
Ghir_D05G025400.1	Molecular Function: binding (GO:0005488);;	K09422|2.17173e-135|tcc:TCM_036404|Myb domain protein 3, putative; K09422 myb proto-oncogene protein, plant (A)	[K]	Transcription	Myb-like DNA-binding domain	Myb-related protein 330 OS=Antirrhinum majus (Garden snapdragon) PE=2 SV=1	Myb domain protein 3, putative {ECO:0000313|EMBL:EOY17258.1} OS=Theobroma cacao (Cacao) PE=4 SV=1	Myb-related protein [Gossypium arboreum]
Ghir_D05G025410.1	--	--	--	--	--	--	Uncharacterized protein {ECO:0000313|EMBL:EEE99929.1} OS=Populus trichocarpa (Western balsam poplar) PE=2 SV=1	TonB-dependent heme receptor A [Gossypium arboreum]
Ghir_D05G025420.1	Molecular Function: hydrolase activity, hydrolyzing O-glycosyl compounds (GO:0004553);; Biological Process: metabolic process (GO:0008152);;	--	[G]	Carbohydrate transport and metabolism	Glycosyl hydrolases family 35	Beta-galactosidase 16 (Precursor) GN=BGAL16 OS=Arabidopsis thaliana (Mouse-ear cress) PE=2 SV=2	Beta-galactosidase {ECO:0000313|EMBL:EOY17394.1} OS=Theobroma cacao (Cacao) PE=3 SV=1	Beta-galactosidase [Theobroma cacao]
Ghir_D05G025430.1	Molecular Function: DNA binding (GO:0003677);; Molecular Function: transcription factor activity, sequence-specific DNA binding (GO:0003700);; Cellular Component: nucleus (GO:0005634);; Biological Process: regulation of transcription, DNA-templated (GO:0006355);; Biological Process: plant-type cell wall modification (GO:0009827);; Biological Process: pollen tube growth (GO:0009860);; Biological P…	--	[K]	Transcription	K-box region	Agamous-like MADS-box protein AGL11 GN=T5L19.90 OS=Arabidopsis thaliana (Mouse-ear cress) PE=1 SV=1	Agamous-like protein 1 {ECO:0000313|EMBL:ACI23560.1} OS=Gossypium barbadense (Sea-island cotton) PE=2 SV=1	MADS box protein GHMADS-2 [Gossypium hirsutum]
Ghir_D05G025440.1	Cellular Component: plasma membrane (GO:0005886);; Molecular Function: zinc ion binding (GO:0008270);;	K15707|4.04076e-106|tcc:TCM_036509|RING/U-box protein with domain of Uncharacterized protein function (DUF 1232) isoform 1; K15707 RING finger protein 170 (A)	[S]	Function unknown	Protein of unknown function (DUF1232)	--	RING/U-box protein with domain of Uncharacterized protein function (DUF 1232) isoform 1 {ECO:0000313|EMBL:EOY17358.1} OS=Theobroma cacao (Cacao) PE=4 SV=1	RING finger protein [Gossypium arboreum]
Ghir_D05G025450.1	--	--	--	--	Plant invertase/pectin methylesterase inhibitor	--	Uncharacterized protein {ECO:0000313|EMBL:EOY16792.1} OS=Theobroma cacao (Cacao) PE=4 SV=1	Uncharacterized protein TCM_035672 [Theobroma cacao]
Ghir_D05G025460.1	--	--	[UZ]	--	Vps52 / Sac2 family	Vacuolar protein sorting-associated protein 52 A GN=F3I17.8 OS=Arabidopsis thaliana (Mouse-ear cress) PE=1 SV=1	Vps52 / Sac2 family isoform 1 {ECO:0000313|EMBL:EOY17283.1} OS=Theobroma cacao (Cacao) PE=4 SV=1	Vacuolar sorting-associated protein 52 [Gossypium arboreum]
Ghir_D05G025470.1	--	--	[R]	General function prediction only	CTLH/CRA C-terminal to LisH motif domain	--	SPla/RYanodine receptor domain-containing protein isoform 1 {ECO:0000313|EMBL:EOY17276.1} OS=Theobroma cacao (Cacao) PE=4 SV=1	Ran-bindings 9/10 [Gossypium arboreum]
Ghir_D05G025480.1	--	--	--	--	--	--	Uncharacterized protein isoform 1 {ECO:0000313|EMBL:EOY21625.1} OS=Theobroma cacao (Cacao) PE=4 SV=1	2-isopropylmalate synthase [Gossypium arboreum]
Ghir_D05G025490.1	Cellular Component: integral component of plasma membrane (GO:0005887);; Molecular Function: sucrose transmembrane transporter activity (GO:0008515);; Biological Process: sucrose transport (GO:0015770);; Biological Process: transmembrane transport (GO:0055085);;	K15378|0|tcc:TCM_036686|Sucrose-proton symporter 2 isoform 1; K15378 solute carrier family 45, member 1/2/4 (A)	[G]	Carbohydrate transport and metabolism	Sugar (and other) transporter	Sucrose transport protein SUC2 GN=T22J18.12 OS=Arabidopsis thaliana (Mouse-ear cress) PE=1 SV=2	Sucrose-proton symporter 2 isoform 2 {ECO:0000313|EMBL:EOY17485.1} OS=Theobroma cacao (Cacao) PE=4 SV=1	Sucrose transport SUC2 -like protein [Gossypium arboreum]
Ghir_D05G025500.1	Cellular Component: protein phosphatase type 2A complex (GO:0000159);; Biological Process: signal transduction (GO:0007165);; Molecular Function: protein phosphatase type 2A regulator activity (GO:0008601);;	K11584|0|tcc:TCM_036687|Serine/threonine protein phosphatase 2A 57 kDa regulatory subunit B' beta isoform 1; K11584 serine/threonine-protein phosphatase 2A regulatory subunit B' (A)	[T]	Signal transduction mechanisms	Protein phosphatase 2A regulatory B subunit (B56 family)	Serine/threonine protein phosphatase 2A 57 kDa regulatory subunit B&apos; theta isoform GN=B&apos;THETA OS=Arabidopsis thaliana (Mouse-ear cress) PE=2 SV=2	Serine/threonine protein phosphatase 2A 57 kDa regulatory subunit B' beta isoform 1 {ECO:0000313|EMBL:EOY17486.1} OS=Theobroma cacao (Cacao) PE=4 SV=1	Serine/threonine phosphatase 2A 57 kDa regulatory subunit B&apos; beta-like protein [Gossypium arboreum]
Ghir_D05G025510.1	Molecular Function: dihydrolipoyllysine-residue acetyltransferase activity (GO:0004742);; Cellular Component: mitochondrion (GO:0005739);; Cellular Component: plasma membrane (GO:0005886);; Biological Process: acetyl-CoA metabolic process (GO:0006084);; Biological Process: embryo development ending in seed dormancy (GO:0009793);; Cellular Component: chloroplast envelope (GO:0009941);; Biological …	K00627|0|tcc:TCM_036333|2-oxoacid dehydrogenases acyltransferase family protein isoform 1; K00627 pyruvate dehydrogenase E2 component (dihydrolipoamide acetyltransferase) [EC:2.3.1.12] (A)	[C]	Energy production and conversion	2-oxoacid dehydrogenases acyltransferase (catalytic domain)	Dihydrolipoyllysine-residue acetyltransferase component 5 of pyruvate dehydrogenase complex, chloroplastic (Precursor) OS=Arabidopsis thaliana (Mouse-ear cress) PE=2 SV=1	2-oxoacid dehydrogenases acyltransferase family protein isoform 1 {ECO:0000313|EMBL:EOY17179.1} OS=Theobroma cacao (Cacao) PE=3 SV=1	Dihydrolipoyllysine-residue acetyltransferase component of pyruvate dehydrogenase complex [Gossypium arboreum]
Ghir_D05G025520.1	Molecular Function: nucleic acid binding (GO:0003676);; Cellular Component: thylakoid (GO:0009579);; Biological Process: cellular metabolic process (GO:0044237);; Cellular Component: chloroplast part (GO:0044434);; Biological Process: single-organism metabolic process (GO:0044710);;	K13126|6.45297e-139|tcc:TCM_005932|RNA-binding family protein; K13126 polyadenylate-binding protein (A)	[R]	General function prediction only	RNA recognition motif. (a.k.a. RRM, RBD, or RNP domain)	30S ribosomal protein 2, chloroplastic (Precursor) GN=PSRP2 OS=Spinacia oleracea (Spinach) PE=1 SV=1	RNA-binding family protein {ECO:0000313|EMBL:EOX96750.1} OS=Theobroma cacao (Cacao) PE=4 SV=1	30S ribosomal 2, chloroplastic [Gossypium arboreum]
Ghir_D05G025530.1	--	--	[R]	General function prediction only	Transmembrane protein 18	--	Uncharacterized protein {ECO:0000313|EMBL:EOY17499.1} OS=Theobroma cacao (Cacao) PE=4 SV=1	tmem18 [Gossypium arboreum]
Ghir_D05G025540.1	--	--	--	--	--	--	Erythroid differentiation-related factor 1 {ECO:0000313|EMBL:EOY17218.1} OS=Theobroma cacao (Cacao) PE=4 SV=1	Erythroid differentiation-related factor 1 [Gossypium arboreum]
Ghir_D05G025550.1	Biological Process: cellular process (GO:0009987);; Molecular Function: isomerase activity (GO:0016853);; Biological Process: organic substance metabolic process (GO:0071704);;	K09580|0|tcc:TCM_046896|Disulfide isomerase-like protein; K09580 protein disulfide-isomerase A1 [EC:5.3.4.1] (A)	[O]	Posttranslational modification, protein turnover, chaperones	Thioredoxin	Protein disulfide-isomerase 5-2 (Precursor) GN=F15O4.20 OS=Arabidopsis thaliana (Mouse-ear cress) PE=1 SV=1	Disulfide isomerase-like protein {ECO:0000313|EMBL:EOY17232.1} OS=Theobroma cacao (Cacao) PE=4 SV=1	Protein disulfide-isomerase 5-2 -like protein [Gossypium arboreum]
Ghir_D05G025560.1	Molecular Function: RNA binding (GO:0003723);; Molecular Function: tRNA adenylyltransferase activity (GO:0004810);; Biological Process: RNA processing (GO:0006396);;	--	[J]	Translation, ribosomal structure and biogenesis	Poly A polymerase head domain	--	Polynucleotide adenylyltransferase family protein isoform 1 {ECO:0000313|EMBL:EOY17233.1} OS=Theobroma cacao (Cacao) PE=3 SV=1	cca trna nucleotidyltransferase, mitochondrial [Gossypium arboreum]
Ghir_D05G025570.1	Cellular Component: exocyst (GO:0000145);; Biological Process: vesicle docking involved in exocytosis (GO:0006904);;	--	[U]	Intracellular trafficking, secretion, and vesicular transport	Exocyst complex subunit Sec15-like	Exocyst complex component SEC15A GN=SEC15A OS=Arabidopsis thaliana (Mouse-ear cress) PE=3 SV=2	Exocyst complex component sec15A {ECO:0000313|EMBL:EOY17240.1} OS=Theobroma cacao (Cacao) PE=4 SV=1	Exocyst complex component sec15A [Theobroma cacao]
Ghir_D05G025580.1	--	--	--	--	--	--	Uncharacterized protein {ECO:0000313|EMBL:EYU22814.1} OS=Erythranthe guttata (Yellow monkey flower) PE=4 SV=1	TonB-dependent heme receptor A [Gossypium arboreum]
Ghir_D05G025590.1	Biological Process: response to molecule of bacterial origin (GO:0002237);; Molecular Function: protein serine/threonine kinase activity (GO:0004674);; Molecular Function: ATP binding (GO:0005524);; Biological Process: protein phosphorylation (GO:0006468);; Biological Process: transmembrane receptor protein tyrosine kinase signaling pathway (GO:0007169);; Biological Process: stomatal complex morp…	--	--	--	Protein kinase domain	Receptor-like protein kinase HSL1 (Precursor) GN=HSL1 OS=Arabidopsis thaliana (Mouse-ear cress) PE=2 SV=1	Leucine-rich receptor-like protein kinase family protein isoform 1 {ECO:0000313|EMBL:EOY17391.1} OS=Theobroma cacao (Cacao) PE=4 SV=1	Receptor-like protein kinase HSL1 [Gossypium arboreum]
Ghir_D05G025600.1	Molecular Function: nucleotide binding (GO:0000166);; Molecular Function: protein kinase activity (GO:0004672);; Biological Process: phosphorylation (GO:0016310);; Biological Process: organic substance metabolic process (GO:0071704);;	--	[T]	Signal transduction mechanisms	Protein kinase domain	Serine/threonine-protein kinase-like protein CCR4 (Precursor) GN=MCA23.19 OS=Arabidopsis thaliana (Mouse-ear cress) PE=1 SV=1	CRINKLY4 related 4, putative {ECO:0000313|EMBL:EOY17390.1} OS=Theobroma cacao (Cacao) PE=3 SV=1	CRINKLY4 related 4, putative [Theobroma cacao]

[truncated: 6 more sheets: Table10, Table11, Table12, Table13, Table14, Table15]
